# Supplementary material for: 2-[3-Acetyl-5-(2-chloro-3-pyrid­yl)-2-methyl-2,3-dihydro-1,3,4-oxadiazol-2-yl]-4-fluoro­phenyl acetate
Source: Acta Crystallogr Sect E Struct Rep Online. 2009 Apr 30;65(Pt 5):o1181. doi: 10.1107/S1600536809015323 (PMC2977845; doi:10.1107/S1600536809015323)
Supplement: Supplementary file 1 [file e-65-o1181-sup1.cif]

##############################################################################
###                                                                        ###
###        Electronic paper (Acta Crystallographica Section E)             ###
###                                                                        ###
##############################################################################
#                                                                            #
# This CIF contains the data in a paper accepted for publication in Acta     #
# Crystallographica Section E. It conforms to the requirements of Notes      #
# for Authors for Section E, and has been peer reviewed under the auspices   #
# of the IUCr Commission on Journals.                                        #
#                                                                            #
# Full details of the Crystallographic Information File format               #
# are given in the paper "The Crystallographic Information File (CIF):       #
# a New Standard Archive File for Crystallography" by S. R. Hall, F. H.      #
# Allen and I. D. Brown [Acta Cryst. (1991), A47, 655-685].                  #
#                                                                            #
# The current version of the core CIF dictionary is obtainable from          #
# ftp://ftp.iucr.org/pub/cif_core.dic. The current version number is 2.4.    #
#                                                                            #
# Software is freely available for graphical display of the structure(s) in  #
# this CIF.  For information consult the CIF home page http://www.iucr.org/  #
# cif/home.html                                                              #
#                                                                            #
# This file may be used for bona fide research purposes within the           #
# scientific community so long as proper attribution is given to the journal # 
# article from which it was obtained.                                        #
#                                                                            #
##############################################################################
                                             
data_I
_audit_creation_method     SHELXL-97
_chemical_name_systematic
;
2-[3-Acetyl-5-(2-chloro-3-pyridyl)-2-methyl-2,3-dihydro-1,3,4-oxadiazol-
2-yl]-4-fluorophenyl acetate
;
_chemical_name_common     ?
_chemical_formula_moiety     'C18 H15 Cl F N3 O4'
_chemical_formula_sum     'C18 H15 Cl F N3 O4'
_chemical_formula_iupac     'C18 H15 Cl F N3 O4'
_chemical_formula_weight     391.78
_chemical_melting_point     ?
_symmetry_cell_setting     Monoclinic
_symmetry_space_group_name_H-M     'P 21/n'
_symmetry_space_group_name_Hall     '-P 2yn'
loop_
    _symmetry_equiv_pos_as_xyz
    'x, y, z'
    '-x+1/2, y+1/2, -z+1/2'
    '-x, -y, -z'
    'x-1/2, -y-1/2, z-1/2'
_cell_length_a     10.120(2)
_cell_length_b     13.900(3)
_cell_length_c     13.320(3)
_cell_angle_alpha     90
_cell_angle_beta     102.14(3)
_cell_angle_gamma     90
_cell_volume     1831.8(6)
_cell_formula_units_Z     4
_cell_measurement_reflns_used     3403
_cell_measurement_theta_min     2.1
_cell_measurement_theta_max     25.5
_cell_measurement_temperature     293(2)
_exptl_crystal_description     block
_exptl_crystal_colour     colorless
_exptl_crystal_size_max     0.12
_exptl_crystal_size_mid     0.10
_exptl_crystal_size_min     0.08
_exptl_crystal_density_diffrn     1.421
_exptl_crystal_density_meas     ?
_exptl_crystal_density_method     'not measured'
_exptl_crystal_F_000     808
_exptl_absorpt_coefficient_mu     0.248
_exptl_absorpt_correction_type     'multi-scan'
_exptl_absorpt_process_details     '(SADABS; Bruker, 2000)'
_exptl_absorpt_correction_T_min     0.971
_exptl_absorpt_correction_T_max     0.981
_exptl_special_details
;
;
_diffrn_ambient_temperature     293(2)
_diffrn_radiation_type     MoK\a
_diffrn_radiation_wavelength     0.71073
_diffrn_radiation_source     'fine-focus sealed tube'
_diffrn_radiation_monochromator     graphite
_diffrn_measurement_device_type     'Bruker APEXII CCD area-detector'
_diffrn_measurement_method     '\f and \w'
_diffrn_detector_area_resol_mean     ?
_diffrn_reflns_number     9882
_diffrn_reflns_av_R_equivalents     0.026
_diffrn_reflns_av_sigmaI/netI     0.028
_diffrn_reflns_theta_min     2.1
_diffrn_reflns_theta_max     25.5
_diffrn_reflns_theta_full     25.5
_diffrn_measured_fraction_theta_max     0.999
_diffrn_measured_fraction_theta_full     0.999
_diffrn_reflns_limit_h_min     -12
_diffrn_reflns_limit_h_max     7
_diffrn_reflns_limit_k_min     -16
_diffrn_reflns_limit_k_max     16
_diffrn_reflns_limit_l_min     -16
_diffrn_reflns_limit_l_max     16
_diffrn_standards_number     0
_diffrn_standards_interval_count     0
_diffrn_standards_interval_time     0
_diffrn_standards_decay_%     0
_refine_special_details
;
Refinement of <i>F</i>^2^ against ALL reflections. The weighted <i>R</i>-factor
<i>wR</i> and goodness of fit <i>S</i> are based on <i>F</i>^2^, conventional
<i>R</i>-factors <i>R</i> are based on <i>F</i>, with <i>F</i> set to zero for
negative <i>F</i>^2^. The threshold expression of <i>F</i>^2^ >
\s(<i>F</i>^2^) is used only for calculating <i>R</i>-factors(gt) <i>etc</i>.
and is not relevant to the choice of reflections for refinement.
<i>R</i>-factors based on <i>F</i>^2^ are statistically about twice as large
as those based on <i>F</i>, and <i>R</i>- factors based on ALL data will be
even larger.
;
_reflns_number_total     3403
_reflns_number_gt     2394
_reflns_threshold_expression     I>2\s(I)
_refine_ls_structure_factor_coef     Fsqd
_refine_ls_matrix_type     full
_refine_ls_R_factor_all     0.064
_refine_ls_R_factor_gt     0.043
_refine_ls_wR_factor_gt     0.107
_refine_ls_wR_factor_ref     0.121
_refine_ls_goodness_of_fit_ref     1.00
_refine_ls_restrained_S_all     1.00
_refine_ls_number_reflns     3403
_refine_ls_number_parameters     248
_refine_ls_number_restraints     0
_refine_ls_hydrogen_treatment     noref
_refine_ls_weighting_scheme     calc
_refine_ls_weighting_details
           'calc w=1/[\s^2^(Fo^2^)+(0.06P)^2^+0.3383P] where P=(Fo^2^+2Fc^2^)/3'
_atom_sites_solution_hydrogens     geom
_atom_sites_solution_primary     direct
_atom_sites_solution_secondary     difmap
_refine_ls_shift/su_max     ?
_refine_ls_shift/su_max_lt     0.001
_refine_ls_shift/su_mean     0.000
_refine_diff_density_max     0.22
_refine_diff_density_min     -0.22
_refine_ls_extinction_method     none
_refine_ls_extinction_coef     ?
loop_
    _atom_type_symbol
    _atom_type_description
    _atom_type_scat_dispersion_real
    _atom_type_scat_dispersion_imag
    _atom_type_scat_source
    'C' 'C' 0.0033 0.0016
                         'International Tables Vol C Tables 4.2.6.8 and 6.1.1.4'
    'H' 'H' 0.0000 0.0000
                         'International Tables Vol C Tables 4.2.6.8 and 6.1.1.4'
    'N' 'N' 0.0061 0.0033
                         'International Tables Vol C Tables 4.2.6.8 and 6.1.1.4'
    'O' 'O' 0.0106 0.0060
                         'International Tables Vol C Tables 4.2.6.8 and 6.1.1.4'
    'Cl' 'Cl' 0.1484 0.1585
                         'International Tables Vol C Tables 4.2.6.8 and 6.1.1.4'
    'F' 'F' 0.0171 0.0103
                         'International Tables Vol C Tables 4.2.6.8 and 6.1.1.4'
_computing_data_collection     'APEX2 (Bruker, 2000)'
_computing_cell_refinement     'SAINT (Bruker, 2000)'
_computing_data_reduction     'SAINT (Bruker, 2000)'
_computing_structure_solution     'SHELXS97 (Sheldrick, 2008)'
_computing_structure_refinement     'SHELXL97 (Sheldrick, 2008)'
_computing_molecular_graphics     'SHELXTL (Sheldrick, 2008)'
_computing_publication_material     'SHELXTL (Sheldrick, 2008)'
loop_
    _atom_site_type_symbol
    _atom_site_label
    _atom_site_fract_x
    _atom_site_fract_y
    _atom_site_fract_z
    _atom_site_U_iso_or_equiv
    _atom_site_adp_type
    _atom_site_calc_flag
    _atom_site_refinement_flags
    _atom_site_occupancy
    _atom_site_disorder_assembly
    _atom_site_disorder_group
    C C1 0.0490(3) 0.1369(2) 0.5790(2) 0.0842(8) Uani d . 1 . .
    H H1A -0.0049 0.1943 0.5694 0.126 Uiso calc R 1 . .
    H H1B 0.0010 0.0859 0.5383 0.126 Uiso calc R 1 . .
    H H1C 0.1328 0.1485 0.5580 0.126 Uiso calc R 1 . .
    C C2 0.0772(2) 0.10902(17) 0.6890(2) 0.0686(6) Uani d . 1 . .
    C C3 0.1358(2) -0.02657(15) 0.79837(16) 0.0566(5) Uani d . 1 . .
    C C4 0.0293(3) -0.04387(16) 0.8454(2) 0.0702(7) Uani d . 1 . .
    H H4 -0.0576 -0.0247 0.8140 0.084 Uiso calc R 1 . .
    C C5 0.0520(3) -0.08956(18) 0.9390(2) 0.0778(7) Uani d . 1 . .
    H H5 -0.0187 -0.1021 0.9718 0.093 Uiso calc R 1 . .
    C C6 0.1815(3) -0.11600(17) 0.98264(17) 0.0729(7) Uani d . 1 . .
    C C7 0.2892(3) -0.09887(15) 0.93740(16) 0.0627(6) Uani d . 1 . .
    H H7 0.3758 -0.1177 0.9699 0.075 Uiso calc R 1 . .
    C C8 0.2675(2) -0.05317(14) 0.84270(15) 0.0523(5) Uani d . 1 . .
    C C9 0.3835(2) -0.03837(14) 0.78801(14) 0.0517(5) Uani d . 1 . .
    C C10 0.5212(2) -0.07353(16) 0.84381(18) 0.0655(6) Uani d . 1 . .
    H H10A 0.5183 -0.1419 0.8534 0.098 Uiso calc R 1 . .
    H H10B 0.5454 -0.0425 0.9095 0.098 Uiso calc R 1 . .
    H H10C 0.5872 -0.0585 0.8039 0.098 Uiso calc R 1 . .
    C C11 0.4183(3) 0.23549(16) 0.76258(19) 0.0731(7) Uani d . 1 . .
    H H11A 0.3303 0.2645 0.7478 0.110 Uiso calc R 1 . .
    H H11B 0.4494 0.2268 0.6999 0.110 Uiso calc R 1 . .
    H H11C 0.4801 0.2765 0.8080 0.110 Uiso calc R 1 . .
    C C12 0.4110(2) 0.14036(15) 0.81247(16) 0.0551(5) Uani d . 1 . .
    C C13 0.35464(19) -0.02406(16) 0.61505(14) 0.0512(5) Uani d . 1 . .
    C C14 0.3289(2) -0.06543(17) 0.51150(15) 0.0561(5) Uani d . 1 . .
    C C15 0.3246(2) -0.16524(19) 0.50291(18) 0.0692(6) Uani d . 1 . .
    H H15 0.3420 -0.2032 0.5617 0.083 Uiso calc R 1 . .
    C C16 0.2944(2) -0.2080(2) 0.4075(2) 0.0806(8) Uani d . 1 . .
    H H16 0.2913 -0.2746 0.4009 0.097 Uiso calc R 1 . .
    C C17 0.2691(3) -0.1500(3) 0.3232(2) 0.0896(9) Uani d . 1 . .
    H H17 0.2472 -0.1791 0.2590 0.107 Uiso calc R 1 . .
    C C18 0.3038(2) -0.0137(2) 0.41987(16) 0.0655(6) Uani d . 1 . .
    Cl Cl1 0.30866(7) 0.11042(5) 0.41760(5) 0.0845(3) Uani d . 1 . .
    F F1 0.2064(2) -0.16130(13) 1.07494(10) 0.1092(6) Uani d . 1 . .
    N N1 0.37927(17) 0.06330(13) 0.64394(12) 0.0543(4) Uani d . 1 . .
    N N2 0.39054(17) 0.06139(12) 0.75037(12) 0.0525(4) Uani d . 1 . .
    N N3 0.2739(2) -0.0537(2) 0.32705(14) 0.0793(6) Uani d . 1 . .
    O O1 0.10784(15) 0.01308(10) 0.69914(11) 0.0612(4) Uani d . 1 . .
    O O2 0.42063(17) 0.13026(11) 0.90474(11) 0.0697(5) Uani d . 1 . .
    O O3 0.0761(2) 0.15939(13) 0.76138(16) 0.0960(6) Uani d . 1 . .
    O O4 0.34983(15) -0.08897(10) 0.69061(10) 0.0569(4) Uani d . 1 . .
loop_
    _atom_site_aniso_label
    _atom_site_aniso_U_11
    _atom_site_aniso_U_22
    _atom_site_aniso_U_33
    _atom_site_aniso_U_12
    _atom_site_aniso_U_13
    _atom_site_aniso_U_23
    C1 0.0707(17) 0.0814(18) 0.097(2) 0.0185(13) 0.0106(14) 0.0250(15)
    C2 0.0516(13) 0.0587(15) 0.0921(19) 0.0046(11) 0.0072(12) -0.0006(14)
    C3 0.0683(15) 0.0453(11) 0.0562(12) -0.0010(10) 0.0132(11) -0.0100(9)
    C4 0.0750(16) 0.0595(15) 0.0802(17) -0.0053(12) 0.0258(13) -0.0181(12)
    C5 0.098(2) 0.0677(16) 0.0785(18) -0.0171(15) 0.0424(16) -0.0228(14)
    C6 0.116(2) 0.0610(15) 0.0452(13) -0.0158(14) 0.0260(14) -0.0094(10)
    C7 0.0875(17) 0.0523(13) 0.0470(12) -0.0097(11) 0.0112(12) -0.0046(10)
    C8 0.0686(14) 0.0409(11) 0.0462(11) -0.0038(9) 0.0097(10) -0.0070(8)
    C9 0.0636(13) 0.0448(11) 0.0434(11) 0.0005(9) 0.0036(9) 0.0021(8)
    C10 0.0662(14) 0.0631(14) 0.0630(14) 0.0084(11) 0.0038(11) 0.0152(11)
    C11 0.0900(18) 0.0493(13) 0.0749(16) -0.0044(12) 0.0058(13) 0.0103(11)
    C12 0.0573(13) 0.0493(12) 0.0531(13) 0.0000(9) -0.0012(10) 0.0032(9)
    C13 0.0449(11) 0.0609(13) 0.0457(11) 0.0075(10) 0.0048(9) 0.0037(10)
    C14 0.0425(11) 0.0771(15) 0.0474(12) 0.0085(10) 0.0065(9) -0.0007(10)
    C15 0.0611(14) 0.0862(18) 0.0574(14) 0.0141(12) 0.0058(11) -0.0118(12)
    C16 0.0746(17) 0.095(2) 0.0675(17) 0.0166(14) 0.0046(13) -0.0188(14)
    C17 0.0727(18) 0.132(3) 0.0597(17) 0.0181(18) 0.0046(13) -0.0288(17)
    C18 0.0463(12) 0.0983(18) 0.0509(13) 0.0108(11) 0.0077(10) 0.0046(12)
    Cl1 0.0910(5) 0.0999(5) 0.0607(4) 0.0095(4) 0.0117(3) 0.0222(3)
    F1 0.1671(18) 0.1102(13) 0.0567(9) -0.0254(11) 0.0381(10) 0.0077(8)
    N1 0.0541(10) 0.0628(12) 0.0431(9) 0.0031(8) 0.0033(8) 0.0088(8)
    N2 0.0628(11) 0.0474(10) 0.0429(9) 0.0000(8) 0.0011(8) 0.0065(7)
    N3 0.0658(13) 0.123(2) 0.0473(12) 0.0129(13) 0.0071(9) -0.0021(11)
    O1 0.0643(9) 0.0546(9) 0.0614(9) 0.0060(7) 0.0060(7) -0.0009(7)
    O2 0.0934(12) 0.0583(9) 0.0497(9) -0.0047(8) -0.0023(8) 0.0010(7)
    O3 0.1075(15) 0.0635(11) 0.1116(16) 0.0128(10) 0.0107(12) -0.0142(11)
    O4 0.0735(10) 0.0501(8) 0.0461(8) 0.0030(7) 0.0102(7) -0.0016(6)
_geom_special_details
;
All e.s.d.'s (except the e.s.d. in the dihedral angle between two l.s. planes)
are estimated using the full covariance matrix. The cell e.s.d.'s are taken
into account individually in the estimation of e.s.d.'s in distances, angles
and torsion angles; correlations between e.s.d.'s in cell parameters are only
used when they are defined by crystal symmetry. An approximate (isotropic)
treatment of cell e.s.d.'s is used for estimating e.s.d.'s involving l.s.
planes.
;
loop_
    _geom_bond_atom_site_label_1
    _geom_bond_atom_site_label_2
    _geom_bond_site_symmetry_2
    _geom_bond_distance
    _geom_bond_publ_flag
    C1 C2 . 1.484(4) ?
    C1 H1A . 0.9600 ?
    C1 H1B . 0.9600 ?
    C1 H1C . 0.9600 ?
    C2 O3 . 1.194(3) ?
    C2 O1 . 1.369(3) ?
    C3 C4 . 1.377(3) ?
    C3 C8 . 1.390(3) ?
    C3 O1 . 1.405(2) ?
    C4 C5 . 1.375(3) ?
    C4 H4 . 0.9300 ?
    C5 C6 . 1.367(4) ?
    C5 H5 . 0.9300 ?
    C6 F1 . 1.357(3) ?
    C6 C7 . 1.373(3) ?
    C7 C8 . 1.388(3) ?
    C7 H7 . 0.9300 ?
    C8 C9 . 1.520(3) ?
    C9 O4 . 1.452(2) ?
    C9 N2 . 1.481(2) ?
    C9 C10 . 1.516(3) ?
    C10 H10A . 0.9600 ?
    C10 H10B . 0.9600 ?
    C10 H10C . 0.9600 ?
    C11 C12 . 1.489(3) ?
    C11 H11A . 0.9600 ?
    C11 H11B . 0.9600 ?
    C11 H11C . 0.9600 ?
    C12 O2 . 1.220(2) ?
    C12 N2 . 1.364(3) ?
    C13 N1 . 1.282(3) ?
    C13 O4 . 1.360(2) ?
    C13 C14 . 1.466(3) ?
    C14 C15 . 1.392(3) ?
    C14 C18 . 1.393(3) ?
    C15 C16 . 1.377(3) ?
    C15 H15 . 0.9300 ?
    C16 C17 . 1.362(4) ?
    C16 H16 . 0.9300 ?
    C17 N3 . 1.340(4) ?
    C17 H17 . 0.9300 ?
    C18 N3 . 1.331(3) ?
    C18 Cl1 . 1.727(3) ?
    N1 N2 . 1.398(2) ?
loop_
    _geom_angle_atom_site_label_1
    _geom_angle_atom_site_label_2
    _geom_angle_atom_site_label_3
    _geom_angle_site_symmetry_1
    _geom_angle_site_symmetry_3
    _geom_angle
    _geom_angle_publ_flag
    C2 C1 H1A . . 109.5 ?
    C2 C1 H1B . . 109.5 ?
    H1A C1 H1B . . 109.5 ?
    C2 C1 H1C . . 109.5 ?
    H1A C1 H1C . . 109.5 ?
    H1B C1 H1C . . 109.5 ?
    O3 C2 O1 . . 122.1(2) ?
    O3 C2 C1 . . 127.7(2) ?
    O1 C2 C1 . . 110.2(2) ?
    C4 C3 C8 . . 122.2(2) ?
    C4 C3 O1 . . 118.3(2) ?
    C8 C3 O1 . . 119.31(19) ?
    C5 C4 C3 . . 119.7(3) ?
    C5 C4 H4 . . 120.1 ?
    C3 C4 H4 . . 120.1 ?
    C6 C5 C4 . . 118.2(2) ?
    C6 C5 H5 . . 120.9 ?
    C4 C5 H5 . . 120.9 ?
    F1 C6 C5 . . 119.3(3) ?
    F1 C6 C7 . . 117.7(3) ?
    C5 C6 C7 . . 123.0(2) ?
    C6 C7 C8 . . 119.4(2) ?
    C6 C7 H7 . . 120.3 ?
    C8 C7 H7 . . 120.3 ?
    C7 C8 C3 . . 117.5(2) ?
    C7 C8 C9 . . 120.5(2) ?
    C3 C8 C9 . . 121.92(18) ?
    O4 C9 N2 . . 99.78(14) ?
    O4 C9 C10 . . 107.50(17) ?
    N2 C9 C10 . . 111.29(17) ?
    O4 C9 C8 . . 107.64(16) ?
    N2 C9 C8 . . 112.70(16) ?
    C10 C9 C8 . . 116.38(17) ?
    C9 C10 H10A . . 109.5 ?
    C9 C10 H10B . . 109.5 ?
    H10A C10 H10B . . 109.5 ?
    C9 C10 H10C . . 109.5 ?
    H10A C10 H10C . . 109.5 ?
    H10B C10 H10C . . 109.5 ?
    C12 C11 H11A . . 109.5 ?
    C12 C11 H11B . . 109.5 ?
    H11A C11 H11B . . 109.5 ?
    C12 C11 H11C . . 109.5 ?
    H11A C11 H11C . . 109.5 ?
    H11B C11 H11C . . 109.5 ?
    O2 C12 N2 . . 119.22(19) ?
    O2 C12 C11 . . 123.4(2) ?
    N2 C12 C11 . . 117.36(19) ?
    N1 C13 O4 . . 116.17(17) ?
    N1 C13 C14 . . 129.68(19) ?
    O4 C13 C14 . . 114.15(18) ?
    C15 C14 C18 . . 116.4(2) ?
    C15 C14 C13 . . 117.68(19) ?
    C18 C14 C13 . . 125.8(2) ?
    C16 C15 C14 . . 120.2(2) ?
    C16 C15 H15 . . 119.9 ?
    C14 C15 H15 . . 119.9 ?
    C17 C16 C15 . . 118.2(3) ?
    C17 C16 H16 . . 120.9 ?
    C15 C16 H16 . . 120.9 ?
    N3 C17 C16 . . 124.1(2) ?
    N3 C17 H17 . . 118.0 ?
    C16 C17 H17 . . 118.0 ?
    N3 C18 C14 . . 124.3(3) ?
    N3 C18 Cl1 . . 113.72(19) ?
    C14 C18 Cl1 . . 122.02(18) ?
    C13 N1 N2 . . 104.80(16) ?
    C12 N2 N1 . . 124.70(17) ?
    C12 N2 C9 . . 124.06(16) ?
    N1 N2 C9 . . 111.19(15) ?
    C18 N3 C17 . . 116.8(2) ?
    C2 O1 C3 . . 118.16(18) ?
    C13 O4 C9 . . 107.56(15) ?
loop_
    _geom_torsion_atom_site_label_1
    _geom_torsion_atom_site_label_2
    _geom_torsion_atom_site_label_3
    _geom_torsion_atom_site_label_4
    _geom_torsion_site_symmetry_1
    _geom_torsion_site_symmetry_2
    _geom_torsion_site_symmetry_3
    _geom_torsion_site_symmetry_4
    _geom_torsion
    _geom_torsion_publ_flag
    C8 C3 C4 C5 . . . . -0.5(3) ?
    O1 C3 C4 C5 . . . . 174.88(19) ?
    C3 C4 C5 C6 . . . . 0.3(3) ?
    C4 C5 C6 F1 . . . . -179.9(2) ?
    C4 C5 C6 C7 . . . . 0.1(4) ?
    F1 C6 C7 C8 . . . . 179.65(18) ?
    C5 C6 C7 C8 . . . . -0.4(3) ?
    C6 C7 C8 C3 . . . . 0.2(3) ?
    C6 C7 C8 C9 . . . . -176.51(19) ?
    C4 C3 C8 C7 . . . . 0.2(3) ?
    O1 C3 C8 C7 . . . . -175.12(17) ?
    C4 C3 C8 C9 . . . . 176.90(19) ?
    O1 C3 C8 C9 . . . . 1.5(3) ?
    C7 C8 C9 O4 . . . . 119.08(18) ?
    C3 C8 C9 O4 . . . . -57.5(2) ?
    C7 C8 C9 N2 . . . . -131.88(18) ?
    C3 C8 C9 N2 . . . . 51.6(2) ?
    C7 C8 C9 C10 . . . . -1.6(3) ?
    C3 C8 C9 C10 . . . . -178.13(18) ?
    N1 C13 C14 C15 . . . . 170.8(2) ?
    O4 C13 C14 C15 . . . . -10.0(3) ?
    N1 C13 C14 C18 . . . . -11.5(3) ?
    O4 C13 C14 C18 . . . . 167.70(19) ?
    C18 C14 C15 C16 . . . . -1.0(3) ?
    C13 C14 C15 C16 . . . . 176.9(2) ?
    C14 C15 C16 C17 . . . . -0.1(4) ?
    C15 C16 C17 N3 . . . . 1.1(4) ?
    C15 C14 C18 N3 . . . . 1.4(3) ?
    C13 C14 C18 N3 . . . . -176.3(2) ?
    C15 C14 C18 Cl1 . . . . -178.79(16) ?
    C13 C14 C18 Cl1 . . . . 3.5(3) ?
    O4 C13 N1 N2 . . . . -1.3(2) ?
    C14 C13 N1 N2 . . . . 177.94(19) ?
    O2 C12 N2 N1 . . . . -179.27(18) ?
    C11 C12 N2 N1 . . . . 1.6(3) ?
    O2 C12 N2 C9 . . . . -2.1(3) ?
    C11 C12 N2 C9 . . . . 178.74(19) ?
    C13 N1 N2 C12 . . . . -177.06(19) ?
    C13 N1 N2 C9 . . . . 5.5(2) ?
    O4 C9 N2 C12 . . . . 175.46(18) ?
    C10 C9 N2 C12 . . . . -71.3(3) ?
    C8 C9 N2 C12 . . . . 61.5(2) ?
    O4 C9 N2 N1 . . . . -7.0(2) ?
    C10 C9 N2 N1 . . . . 106.21(19) ?
    C8 C9 N2 N1 . . . . -120.95(17) ?
    C14 C18 N3 C17 . . . . -0.5(3) ?
    Cl1 C18 N3 C17 . . . . 179.67(18) ?
    C16 C17 N3 C18 . . . . -0.8(4) ?
    O3 C2 O1 C3 . . . . 1.4(3) ?
    C1 C2 O1 C3 . . . . -179.18(19) ?
    C4 C3 O1 C2 . . . . 75.7(2) ?
    C8 C3 O1 C2 . . . . -108.7(2) ?
    N1 C13 O4 C9 . . . . -3.4(2) ?
    C14 C13 O4 C9 . . . . 177.29(16) ?
    N2 C9 O4 C13 . . . . 5.97(19) ?
    C10 C9 O4 C13 . . . . -110.18(18) ?
    C8 C9 O4 C13 . . . . 123.72(16) ?
data_global
_journal_date_recd_electronic     2009-03-30
_journal_date_accepted     2009-04-24
_journal_name_full     'Acta Crystallographica, Section E'
_journal_year     2009
_journal_volume     65
_journal_issue      5
_journal_page_first     o1181
_journal_page_last     o1181
_journal_paper_category     QO
_journal_coeditor_code     TK2411
_publ_contact_author_name     ' Qing Bao Song '
_publ_contact_author_address
;
The State Key Laboratory Breeding Base of Green Chemistry-Synthesis
Technology, College of Chemical Engineering and Materials Science
Zhejiang University of Technology
Hangzhou
310014
People's Republic of China
;
_publ_contact_author_email     qbsong@zjut.edu.cn
_publ_section_title
;\
2-[3-Acetyl-5-(2-chloro-3-pyridyl)-2-methyl-2,3-dihydro-1,3,4-oxadiazol-2-yl]-\
4-fluorophenyl acetate
;
loop_
    _publ_author_name
    _publ_author_address
    'Quan Qin'
;
The State Key Laboratory Breeding Base of Green Chemistry-Synthesis
Technology, College of Chemical Engineering and Materials Science
Zhejiang University of Technology,
Hangzhou 310014, People's Republic of China
;
    'Li Juan Xu'
;
The State Key Laboratory Breeding Base of Green Chemistry-Synthesis
Technology, College of Chemical Engineering and Materials Science
Zhejiang University of Technology,
Hangzhou 310014, People's Republic of China
;
    'Li Fang Pan'
;
The State Key Laboratory Breeding Base of Green Chemistry-Synthesis
Technology, College of Chemical Engineering and Materials Science
Zhejiang University of Technology,
Hangzhou 310014, People's Republic of China
;
    'Shui Qing Chen'
;
The State Key Laboratory Breeding Base of Green Chemistry-Synthesis
Technology, College of Chemical Engineering and Materials Science
Zhejiang University of Technology,
Hangzhou 310014, People's Republic of China
;
    'Qing Bao Song'
;
The State Key Laboratory Breeding Base of Green Chemistry-Synthesis
Technology, College of Chemical Engineering and Materials Science
Zhejiang University of Technology,
Hangzhou 310014, People's Republic of China
;
