# Supplementary material for: 2-[3-Acetyl-5-(2-chloro-3-pyrid­yl)-2-methyl-2,3-dihydro-1,3,4-oxadiazol-2-yl]-4-fluoro­phenyl acetate
Source: Acta Crystallogr Sect E Struct Rep Online. 2009 Apr 30;65(Pt 5):o1181. doi: 10.1107/S1600536809015323 (PMC2977845; doi:10.1107/S1600536809015323)
Supplement: Supplementary file 2 [file e-65-o1181-Isup2.hkl]

# 
# h,k,l, Fc-squared, Fo-squared, sigma(Fo-squared) and status flag 
# 
data_I
_shelx_title ' z in P2(1)/n' 
_shelx_refln_list_code          4 
_shelx_F_calc_maximum      351.48 
_exptl_crystal_F_000       808.00 
_reflns_d_resolution_high  0.8256 
 
loop_ 
 _symmetry_equiv_pos_as_xyz 
 'x, y, z' 
 '-x+1/2, y+1/2, -z+1/2' 
 '-x, -y, -z' 
 'x-1/2, -y-1/2, z-1/2' 
 
_cell_length_a    10.1200 
_cell_length_b    13.9000 
_cell_length_c    13.3200 
_cell_angle_alpha  90.000 
_cell_angle_beta  102.140 
_cell_angle_gamma  90.000 
 
_shelx_F_squared_multiplier     1.000 
 
loop_ 
 _refln_index_h 
 _refln_index_k 
 _refln_index_l 
 _refln_F_squared_calc 
 _refln_F_squared_meas 
 _refln_F_squared_sigma 
 _refln_observed_status 
   2   0   0     4928.34     5196.36     58.54 o 
   4   0   0     2046.32     2203.58     45.49 o 
   6   0   0       76.15       82.55      5.25 o 
   8   0   0      130.82      139.00     14.59 o 
  10   0   0       57.70       46.82      7.80 o 
   1   1   0     2762.46     2721.65     33.89 o 
   2   1   0      323.99      297.36      4.33 o 
   3   1   0    16931.55    17256.74    191.60 o 
   4   1   0      348.34      368.69      5.42 o 
   5   1   0     1269.80     1327.73     13.96 o 
   6   1   0        2.40        6.57      1.59 o 
   7   1   0        6.21        1.32      1.43 o 
   8   1   0        7.19        5.06      2.12 o 
   9   1   0       71.42       51.76      5.43 o 
  10   1   0        0.89       -0.06      2.71 o 
  11   1   0        1.30        2.65      3.20 o 
   0   2   0    29779.67    26198.04    406.07 o 
   1   2   0     3860.02     3612.69     41.71 o 
   2   2   0       69.14       80.03      1.92 o 
   3   2   0    16476.19    16385.75    127.20 o 
   4   2   0     1633.21     1579.63     15.30 o 
   5   2   0      636.87      611.55     10.20 o 
   6   2   0      107.59       99.99      3.43 o 
   7   2   0       75.94       76.94      3.38 o 
   8   2   0      262.29      255.01      8.65 o 
   9   2   0      202.17      202.60     11.45 o 
  10   2   0        0.14        0.11      2.58 o 
  11   2   0       10.54       12.97      3.93 o 
   1   3   0       11.42       11.21      1.26 o 
   2   3   0      218.10      217.73      3.45 o 
   3   3   0       11.21        9.94      1.11 o 
   4   3   0       70.74      105.02      2.89 o 
   5   3   0       12.65       10.30      1.41 o 
   6   3   0       45.02       57.02      2.72 o 
   7   3   0        0.04        0.58      1.41 o 
   8   3   0        0.34        1.96      2.06 o 
   9   3   0        1.61        0.22      2.14 o 
  10   3   0        6.84        1.08      2.70 o 
  11   3   0       18.95       16.23      4.21 o 
   0   4   0    11990.83    12145.10    189.79 o 
   1   4   0      325.40      355.29      5.45 o 
   2   4   0      170.34      176.52      3.22 o 
   3   4   0      214.74      162.10      5.23 o 
   4   4   0      295.73      345.06      5.56 o 
   5   4   0       34.34       33.18      2.12 o 
   6   4   0        0.35       -0.14      1.53 o 
   7   4   0       13.20       11.78      2.40 o 
   8   4   0      514.95      539.76     16.58 o 
   9   4   0       30.68       36.41      5.17 o 
  10   4   0        0.58        3.19      3.10 o 
  11   4   0       40.86       41.10      7.36 o 
   1   5   0     1347.70     1305.70     12.58 o 
   2   5   0       10.35       12.78      1.02 o 
   3   5   0     1456.52     1379.80     14.11 o 
   4   5   0     2963.03     2888.89     26.28 o 
   5   5   0        0.94       -0.06      1.18 o 
   6   5   0       20.72       27.54      2.55 o 
   7   5   0       17.56       22.14      2.88 o 
   8   5   0       71.30       67.73      4.53 o 
   9   5   0       49.70       45.22      4.22 o 
  10   5   0        9.47       12.95      7.36 o 
  11   5   0        1.45        2.17      5.12 o 
   0   6   0      495.93      517.72      9.61 o 
   1   6   0     3362.73     3365.09     33.55 o 
   2   6   0        6.75       12.74      2.18 o 
   3   6   0        3.54        4.53      1.03 o 
   4   6   0       68.26       71.60      2.87 o 
   5   6   0      164.99      160.51      4.34 o 
   6   6   0       85.11       88.57      3.70 o 
   7   6   0       97.58      102.61      5.05 o 
   8   6   0        0.04        3.05      2.21 o 
   9   6   0       15.26       16.58      3.15 o 
  10   6   0        0.36       -0.37      3.06 o 
  11   6   0        3.29       -4.22      4.73 o 
   1   7   0     1498.61     1539.27     17.88 o 
   2   7   0     1278.92     1285.06     13.39 o 
   3   7   0      651.37      688.50      7.31 o 
   4   7   0      240.33      267.80      5.48 o 
   5   7   0       21.22       13.44      1.92 o 
   6   7   0       92.22       91.56      4.62 o 
   7   7   0        3.80        6.52      2.98 o 
   8   7   0       42.51       40.98      5.27 o 
   9   7   0       39.45       50.23      5.88 o 
  10   7   0       12.05        9.63      4.03 o 
   0   8   0      116.92      104.94      4.51 o 
   1   8   0      351.62      387.91      7.31 o 
   2   8   0       51.00       61.27      2.96 o 
   3   8   0      490.14      480.41      6.08 o 
   4   8   0      124.62      113.29      4.03 o 
   5   8   0       18.29       18.63      2.83 o 
   6   8   0       22.15       23.39      3.00 o 
   7   8   0        9.01       12.08      3.46 o 
   8   8   0      172.17      178.62      8.99 o 
   9   8   0        8.51        8.37      3.71 o 
  10   8   0        8.87        7.67      4.17 o 
   1   9   0       34.78       54.55      3.05 o 
   2   9   0       29.65       28.59      3.42 o 
   3   9   0        0.23        1.14      1.16 o 
   4   9   0       66.05       67.33      3.33 o 
   5   9   0      280.57      302.43      6.63 o 
   6   9   0        0.33        1.10      3.52 o 
   7   9   0       49.01       75.58     10.11 o 
   8   9   0        0.37       -1.18      5.25 o 
   9   9   0       17.95       21.65      4.87 o 
  10   9   0       27.29       39.76      6.46 o 
   0  10   0      189.26      203.01      7.03 o 
   1  10   0       94.06      103.78      4.56 o 
   2  10   0      144.56      154.43      7.04 o 
   3  10   0        0.13        0.56      1.36 o 
   4  10   0        3.15        4.08      1.78 o 
   5  10   0       80.52       95.26      6.65 o 
   6  10   0      126.85      125.66     13.05 o 
   7  10   0       18.03       20.02      5.05 o 
   8  10   0       46.71       48.46      6.28 o 
   9  10   0       41.63       31.92      5.64 o 
   1  11   0      139.43      146.03      5.43 o 
   2  11   0       33.47       31.32      5.50 o 
   3  11   0        0.02       -0.06      1.51 o 
   4  11   0      149.02      156.41      5.38 o 
   5  11   0      344.27      364.65     12.44 o 
   6  11   0       58.30       53.11      6.15 o 
   7  11   0       38.20       35.67      7.10 o 
   8  11   0       14.92       21.00      7.61 o 
   9  11   0       17.35       20.00      5.38 o 
   0  12   0       14.87       16.63      4.86 o 
   1  12   0       47.63       43.25      4.95 o 
   2  12   0        1.44       -1.29      2.09 o 
   3  12   0      384.68      413.05      8.97 o 
   4  12   0        0.49       -1.81      1.81 o 
   5  12   0       11.65       18.28      4.06 o 
   6  12   0        3.01        4.39      5.25 o 
   7  12   0        6.38        4.88      4.35 o 
   8  12   0        0.18        6.70      4.24 o 
   1  13   0       14.10       11.13      3.44 o 
   2  13   0      216.67      206.80      7.23 o 
   3  13   0        9.87       12.34      2.55 o 
   4  13   0       33.14       35.25      5.38 o 
   5  13   0        0.85        1.27      3.42 o 
   6  13   0       49.39       58.78      6.87 o 
   7  13   0        9.10       11.23      4.34 o 
   0  14   0        7.86       11.39      4.86 o 
   1  14   0       26.40       21.32      4.73 o 
   2  14   0       41.78       55.65      5.95 o 
   3  14   0       10.71        9.38      2.67 o 
   4  14   0        0.00       -1.22      2.93 o 
   5  14   0       39.45       46.75      6.54 o 
   6  14   0        9.08        7.61      4.30 o 
   1  15   0       37.39       30.52      7.87 o 
   2  15   0       45.66       49.56      6.05 o 
   3  15   0        3.72        6.98      2.71 o 
   4  15   0        8.61       11.67      4.23 o 
   5  15   0       14.95       27.48      5.43 o 
   0  16   0        3.70        8.32      5.50 o 
   1  16   0        1.42        3.44      3.52 o 
   2  16   0        0.76       -0.70      2.72 o 
   3  16   0        0.29       -3.20      4.61 o 
 -11   0   1       18.61       20.34      6.52 o 
  -9   0   1      141.65      145.21     10.62 o 
  -7   0   1     1080.80     1171.95     19.96 o 
  -5   0   1     8504.12     8670.16     99.15 o 
  -3   0   1   123537.58   151980.94   4561.45 o 
  -1   0   1     2572.87     2430.50     39.67 o 
   1   0   1    17407.52    17687.93    289.68 o 
   3   0   1     3557.07     3528.94     81.95 o 
   5   0   1     2387.94     2345.22     30.72 o 
   7   0   1      707.09      678.04     23.04 o 
   9   0   1       10.31       10.49      4.61 o 
  11   0   1        0.00        7.80      5.37 o 
 -12   1   1        2.98        1.00      3.42 o 
 -11   1   1        3.79       -1.67      2.80 o 
 -10   1   1        0.89        1.89      4.29 o 
  -9   1   1       26.22       23.77      3.27 o 
  -8   1   1       77.87       67.48      3.81 o 
  -7   1   1        0.71        3.06      2.64 o 
  -6   1   1     3631.59     3562.08     32.14 o 
  -5   1   1       98.22      106.43      3.26 o 
  -4   1   1      457.72      489.83      6.60 o 
  -3   1   1       14.79       22.16      1.49 o 
  -2   1   1     5208.83     5024.55     46.48 o 
  -1   1   1      554.08      532.44     11.67 o 
   0   1   1     1901.44     1722.01     30.71 o 
   1   1   1      611.95      611.64     11.67 o 
   2   1   1     3388.53     3321.01     43.08 o 
   3   1   1      361.69      325.12      4.93 o 
   4   1   1     1190.09     1324.02     16.84 o 
   5   1   1      336.41      364.06      5.78 o 
   6   1   1      194.02      198.24      4.51 o 
   7   1   1       87.03       89.38      3.49 o 
   8   1   1       43.69       39.96     13.88 o 
   9   1   1       43.62       51.34      5.32 o 
  10   1   1        6.30        3.04      3.04 o 
  11   1   1        4.75        0.94      3.19 o 
 -12   2   1        9.64       14.33      4.47 o 
 -11   2   1       12.01       19.13      4.32 o 
 -10   2   1       67.20       67.11      8.89 o 
  -9   2   1      263.35      264.59     13.15 o 
  -8   2   1       92.34       77.27      4.89 o 
  -7   2   1      623.54      587.43      9.42 o 
  -6   2   1     3505.51     3448.48     31.33 o 
  -5   2   1      974.22      912.32     10.76 o 
  -4   2   1     1583.03     1619.80     17.66 o 
  -3   2   1     1782.44     1765.24     16.19 o 
  -2   2   1     2175.91     2055.19     25.23 o 
  -1   2   1     1548.51     1412.06     14.57 o 
   0   2   1     2613.76     2611.42     43.13 o 
   1   2   1     9430.84     9214.40    102.02 o 
   2   2   1     8259.22     8066.33     63.68 o 
   3   2   1      180.06      184.06      3.26 o 
   4   2   1       88.91       78.97      2.44 o 
   5   2   1      810.14      802.92      9.64 o 
   6   2   1     1360.15     1330.94     14.62 o 
   7   2   1       93.41       80.73      4.11 o 
   8   2   1       34.22       38.37      4.04 o 
   9   2   1       30.65       30.15      4.61 o 
  10   2   1        0.10       -1.80      2.49 o 
  11   2   1        4.14       11.61      4.29 o 
 -11   3   1       10.30        7.11      6.78 o 
 -10   3   1        4.30        7.95      3.43 o 
  -9   3   1        0.63       -1.93      1.93 o 
  -8   3   1        4.15        3.49      2.25 o 
  -7   3   1       58.66       65.63      3.22 o 
  -6   3   1      130.74      126.44      3.92 o 
  -5   3   1      124.16      101.96      3.19 o 
  -4   3   1      248.61      249.49      4.50 o 
  -3   3   1       48.45       41.29      1.75 o 
  -2   3   1      130.05      139.49      3.16 o 
  -1   3   1      954.09      927.87      9.31 o 
   0   3   1      253.71      321.60      4.77 o 
   1   3   1     9329.15     8841.67     69.37 o 
   2   3   1       95.56      102.87      2.13 o 
   3   3   1     1085.99     1103.72     11.19 o 
   4   3   1      337.78      296.02      4.84 o 
   5   3   1      614.99      604.54      8.10 o 
   6   3   1       31.09       28.16      2.11 o 
   7   3   1        7.63        3.42      1.88 o 
   8   3   1       18.05       18.84      2.89 o 
   9   3   1      108.09      114.45      7.29 o 
  10   3   1        3.71        3.76      7.04 o 
  11   3   1       35.80       35.23      5.56 o 
 -11   4   1       43.26       65.50     10.36 o 
 -10   4   1       31.13       28.09      3.72 o 
  -9   4   1       31.61       35.22      5.41 o 
  -8   4   1       90.78       88.12      4.81 o 
  -7   4   1        7.53        6.26      1.77 o 
  -6   4   1        6.01        5.43      1.53 o 
  -5   4   1       12.82       11.37      1.56 o 
  -4   4   1     1431.86     1398.06     14.40 o 
  -3   4   1     2787.19     2781.03     27.98 o 
  -2   4   1       54.73       41.34      1.72 o 
  -1   4   1       79.61       80.42      2.50 o 
   0   4   1     9259.83     9168.58     83.41 o 
   1   4   1     1383.14     1317.74     14.34 o 
   2   4   1      100.93       87.53      2.60 o 
   3   4   1      288.87      302.59      4.77 o 
   4   4   1       57.44       53.86      3.99 o 
   5   4   1     1406.29     1469.88     15.46 o 
   6   4   1      137.89      135.81      4.88 o 
   7   4   1       41.78       45.19      3.56 o 
   8   4   1      243.54      243.65      8.80 o 
   9   4   1       77.64       82.87      6.69 o 
  10   4   1        7.85       11.68      4.29 o 
  11   4   1        0.84       -2.94      2.94 o 
 -11   5   1        0.63       -3.71      3.71 o 
 -10   5   1       16.20       15.81      4.16 o 
  -9   5   1        1.42        6.15      2.51 o 
  -8   5   1        6.72        9.38      2.49 o 
  -7   5   1      416.37      408.34      7.68 o 
  -6   5   1      525.63      498.48      8.14 o 
  -5   5   1       52.28       52.45      2.81 o 
  -4   5   1        0.35        1.73      1.00 o 
  -3   5   1      656.92      687.39      8.13 o 
  -2   5   1     1491.16     1548.02     13.32 o 
  -1   5   1       86.60      130.20      4.45 o 
   0   5   1      541.18      573.41      8.22 o 
   1   5   1     3191.15     3172.53     31.56 o 
   2   5   1      280.30      321.46      5.06 o 
   3   5   1      696.38      658.30      8.25 o 
   4   5   1       22.34       25.62      1.79 o 
   5   5   1       47.02       53.23      2.56 o 
   6   5   1      145.32      163.69      5.52 o 
   7   5   1       83.63       86.76      6.18 o 
   8   5   1       11.79       11.31      2.75 o 
   9   5   1        7.70        3.44      3.04 o 
  10   5   1        3.33        2.68      3.39 o 
  11   5   1        1.96       -0.69      3.07 o 
 -11   6   1        2.50        0.13      5.12 o 
 -10   6   1       22.20       25.70      4.86 o 
  -9   6   1        6.65        6.95      3.21 o 
  -8   6   1       27.39       35.64      4.00 o 
  -7   6   1        0.37        3.80      2.07 o 
  -6   6   1        6.90        5.34      1.67 o 
  -5   6   1       83.44       90.13      3.88 o 
  -4   6   1     1238.00     1237.25     13.74 o 
  -3   6   1      301.84      341.39      5.41 o 
  -2   6   1     1273.72     1327.23     12.19 o 
  -1   6   1        5.63       13.80      1.66 o 
   0   6   1      486.24      506.45      9.72 o 
   1   6   1      797.79      847.12     15.16 o 
   2   6   1      740.90      711.36     17.48 o 
   3   6   1      136.64      125.32      3.00 o 
   4   6   1     1273.58     1211.05     13.60 o 
   5   6   1      248.32      249.27      5.30 o 
   6   6   1      268.68      263.43      9.79 o 
   7   6   1        0.33       -1.62      1.62 o 
   8   6   1        3.37        1.23      2.13 o 
   9   6   1        2.68        1.47      3.45 o 
  10   6   1       26.76       18.96      4.51 o 
  11   6   1        0.63       -3.58      5.12 o 
 -11   7   1        0.02       -4.09      4.09 o 
 -10   7   1        0.00       -3.20      3.20 o 
  -9   7   1       33.58       34.52      5.29 o 
  -8   7   1       17.79       12.99      3.52 o 
  -7   7   1      188.01      195.59      8.54 o 
  -6   7   1      134.13      133.61      7.09 o 
  -5   7   1      650.44      634.55      9.43 o 
  -4   7   1      159.84      168.56      4.33 o 
  -3   7   1       18.10       24.54      1.65 o 
  -2   7   1     2097.72     2214.07     24.39 o 
  -1   7   1     1158.00     1283.98     15.94 o 
   0   7   1       43.00       55.59      2.89 o 
   1   7   1     1078.17     1100.21     15.96 o 
   2   7   1      618.65      634.18      7.23 o 
   3   7   1      640.75      602.99      7.61 o 
   4   7   1      142.26      177.73      4.45 o 
   5   7   1      147.64      142.81      4.24 o 
   6   7   1      217.76      222.70      6.83 o 
   7   7   1      253.63      255.69      7.86 o 
   8   7   1       10.20        9.28      2.84 o 
   9   7   1       60.98       64.42      7.07 o 
  10   7   1       11.56        8.44      5.76 o 
 -10   8   1        5.27       10.27      4.61 o 
  -9   8   1       15.89       17.13      4.43 o 
  -8   8   1        8.34        3.68      3.33 o 
  -7   8   1        4.77        1.73      2.80 o 
  -6   8   1       58.33       62.80      6.54 o 
  -5   8   1        8.61        9.98      3.97 o 
  -4   8   1      409.78      425.47      8.29 o 
  -3   8   1      392.78      377.70      5.75 o 
  -2   8   1      885.95      906.71     12.90 o 
  -1   8   1      186.41      194.36      5.85 o 
   0   8   1      728.16      682.56      8.99 o 
   1   8   1      383.63      388.15      9.99 o 
   2   8   1       86.62       74.06      2.46 o 
   3   8   1       57.33       64.76      2.66 o 
   4   8   1      169.28      169.50      4.60 o 
   5   8   1      661.20      663.28     12.17 o 
   6   8   1       34.97       26.08      3.26 o 
   7   8   1        0.04        1.56      2.11 o 
   8   8   1       42.33       42.32      4.35 o 
   9   8   1        2.25        1.72      3.55 o 
  10   8   1        6.95       10.11      6.27 o 
 -10   9   1        8.75       15.26      4.91 o 
  -9   9   1        0.80        4.16      3.86 o 
  -8   9   1       50.22       62.52      8.00 o 
  -7   9   1        7.53       10.57      3.51 o 
  -6   9   1       49.76       36.02      4.70 o 
  -5   9   1        0.76        0.00      1.81 o 
  -4   9   1        0.62        0.53      1.63 o 
  -3   9   1       15.65       17.72      2.60 o 
  -2   9   1      125.16      135.17      4.65 o 
  -1   9   1       45.98       39.53      2.81 o 
   0   9   1      109.97      121.72      4.23 o 
   1   9   1       85.91       91.84      3.31 o 
   2   9   1      417.33      430.26      8.77 o 
   3   9   1        7.14        6.03      1.43 o 
   4   9   1      324.58      325.37      5.93 o 
   5   9   1      120.00      115.91      5.40 o 
   6   9   1       44.26       44.10      4.11 o 
   7   9   1       37.21       39.67      5.30 o 
   8   9   1       28.29       30.83      5.38 o 
   9   9   1        6.43        3.75      3.81 o 
  -9  10   1        5.59        5.01      7.61 o 
  -8  10   1        1.90        3.46      3.47 o 
  -7  10   1       37.80       47.61      5.88 o 
  -6  10   1        0.02       -1.01      2.46 o 
  -5  10   1       29.07       27.44      3.41 o 
  -4  10   1       11.86       12.23      2.44 o 
  -3  10   1       60.99       63.67      4.13 o 
  -2  10   1       15.51       16.30      2.33 o 
  -1  10   1      200.10      215.86      6.70 o 
   0  10   1        0.41       -0.65      1.18 o 
   1  10   1       19.05       19.90      2.76 o 
   2  10   1      215.96      225.47      6.56 o 
   3  10   1      167.80      145.46      4.51 o 
   4  10   1      246.92      246.95      5.42 o 
   5  10   1        2.19        1.73      2.07 o 
   6  10   1       69.15       73.00      6.54 o 
   7  10   1        3.49        6.36      3.51 o 
   8  10   1       70.53       85.33     14.97 o 
   9  10   1        0.43        0.17      3.70 o 
  -9  11   1       26.17       29.73      5.83 o 
  -8  11   1       61.61       72.19      8.12 o 
  -7  11   1       32.30       32.85      5.60 o 
  -6  11   1       27.38       25.23      4.64 o 
  -5  11   1       33.02       32.40      3.84 o 
  -4  11   1       31.85       28.88      3.59 o 
  -3  11   1       63.17       55.72      4.21 o 
  -2  11   1      152.89      156.25      7.36 o 
  -1  11   1       11.90       15.05      2.02 o 
   0  11   1       56.09       62.55      3.96 o 
   1  11   1      242.47      232.40      6.89 o 
   2  11   1      170.55      192.03     10.01 o 
   3  11   1       95.61      104.26      5.41 o 
   4  11   1      210.68      215.05      7.13 o 
   5  11   1      152.53      145.61      8.27 o 
   6  11   1        9.50        9.57      3.80 o 
   7  11   1       27.22       34.61      5.51 o 
   8  11   1       44.68       45.25      8.70 o 
  -8  12   1        2.77       -1.03      3.51 o 
  -7  12   1        5.20        3.72      3.93 o 
  -6  12   1       60.70       77.04      7.28 o 
  -5  12   1        0.84        1.30      3.02 o 
  -4  12   1       70.00       66.96      4.22 o 
  -3  12   1        1.16       -0.48      2.01 o 
  -2  12   1        3.68        3.55      2.75 o 
  -1  12   1       14.24       15.04      5.31 o 
   0  12   1      437.27      438.27     14.18 o 
   1  12   1       18.32       19.13      3.09 o 
   2  12   1        0.42        0.41      1.63 o 
   3  12   1        1.32        2.64      1.57 o 
   4  12   1      185.38      202.52      9.32 o 
   5  12   1       56.90       57.19      6.38 o 
   6  12   1       30.41       23.37      5.01 o 
   7  12   1        0.26        0.40      3.38 o 
   8  12   1        0.64        0.45      3.98 o 
  -7  13   1        0.03        3.06      3.99 o 
  -6  13   1        0.03       -2.67      3.20 o 
  -5  13   1       91.13       91.81      7.87 o 
  -4  13   1        0.35        0.41      2.01 o 
  -3  13   1       75.40       83.21     10.48 o 
  -2  13   1       22.51       17.65      3.84 o 
  -1  13   1       66.15       53.54      5.47 o 
   0  13   1        2.76       -0.54      2.42 o 
   1  13   1      245.14      239.71      8.58 o 
   2  13   1       11.23       11.10      2.44 o 
   3  13   1       40.53       48.84      3.87 o 
   4  13   1       26.30       32.18      5.44 o 
   5  13   1       12.12        9.94      3.84 o 
   6  13   1        0.04        1.54      3.66 o 
   7  13   1        0.94        1.83      3.81 o 
  -6  14   1        2.86       -0.20      3.42 o 
  -5  14   1        1.29        6.83      3.52 o 
  -4  14   1       59.27       62.20      4.68 o 
  -3  14   1        0.91        2.30      2.41 o 
  -2  14   1        9.90        7.42      3.43 o 
  -1  14   1       12.15       10.38      3.43 o 
   0  14   1        1.28        3.18      2.71 o 
   1  14   1       21.29       20.22      3.98 o 
   2  14   1       17.50       18.82      3.90 o 
   3  14   1        0.39        4.45      2.48 o 
   4  14   1        4.17        3.31      4.03 o 
   5  14   1        0.54        1.70      3.73 o 
   6  14   1       39.48       51.24      7.01 o 
  -5  15   1        9.62       18.43      5.01 o 
  -4  15   1        6.72        1.68      3.38 o 
  -3  15   1        2.44        7.09      3.07 o 
  -2  15   1       15.94       19.10      3.25 o 
  -1  15   1       99.93      102.12      7.64 o 
   0  15   1        2.09        0.44      3.02 o 
   1  15   1        6.38       13.94      3.98 o 
   2  15   1        4.87        8.12      4.86 o 
   3  15   1        6.10        3.58      5.37 o 
   4  15   1        5.08       -0.43      2.69 o 
   5  15   1        0.02        1.06      5.44 o 
  -3  16   1        0.00        2.93      2.84 o 
  -2  16   1       40.78       51.05      7.36 o 
  -1  16   1        1.86        2.44      3.84 o 
   0  16   1        6.92        5.05      3.71 o 
   1  16   1       15.43        6.97      3.75 o 
   2  16   1        3.07        9.34      5.63 o 
   3  16   1        7.96       11.77      6.91 o 
 -12   0   2        5.58        4.86      5.37 o 
 -10   0   2       38.49       45.03      7.42 o 
  -8   0   2     4838.60     4717.58    130.92 o 
  -6   0   2    10832.15    10813.01    123.55 o 
  -4   0   2       92.12      112.70      4.15 o 
  -2   0   2      638.10      640.97     14.22 o 
   0   0   2     2838.25     2806.23     45.39 o 
   2   0   2    19333.44    19035.04    360.41 o 
   4   0   2     7575.93     7596.56     86.56 o 
   6   0   2        2.43        3.34      1.98 o 
   8   0   2       56.02       52.45      7.29 o 
  10   0   2       20.68       15.48      5.76 o 
 -12   1   2       21.54       28.83      5.38 o 
 -11   1   2       78.75       70.74     10.87 o 
 -10   1   2        2.29        1.56      2.80 o 
  -9   1   2      389.26      412.29     10.41 o 
  -8   1   2       20.06       36.13      3.12 o 
  -7   1   2        6.03       11.50      2.57 o 
  -6   1   2        0.91        4.76      1.70 o 
  -5   1   2     1817.14     1837.03     18.15 o 
  -4   1   2      528.36      553.68      9.79 o 
  -3   1   2     7980.11     7649.76     69.02 o 
  -2   1   2      326.14      344.86      6.61 o 
  -1   1   2     4541.32     4501.06     51.09 o 
   0   1   2      348.58      260.82      3.68 o 
   1   1   2     4220.89     4147.83     38.63 o 
   2   1   2      145.55      158.76      4.86 o 
   3   1   2     1480.59     1553.53     14.28 o 
   4   1   2     1034.57     1005.84     10.53 o 
   5   1   2      323.76      320.76      5.18 o 
   6   1   2      171.81      183.73      4.51 o 
   7   1   2      112.29      117.17      5.19 o 
   8   1   2       92.62       94.25      6.38 o 
   9   1   2       11.75       13.27      3.41 o 
  10   1   2        6.59        7.75      3.37 o 
  11   1   2        3.59        7.29      3.62 o 
 -12   2   2       23.55       35.07      5.64 o 
 -11   2   2       13.14       21.10      4.29 o 
 -10   2   2       18.39       18.16      3.23 o 
  -9   2   2      613.43      656.17     10.92 o 
  -8   2   2     1026.74      972.22     13.20 o 
  -7   2   2        5.11        4.77      1.72 o 
  -6   2   2      142.70      155.96      7.15 o 
  -5   2   2      171.91      201.07      5.30 o 
  -4   2   2      230.61      185.40      3.83 o 
  -3   2   2     1467.28     1565.13     21.22 o 
  -2   2   2      391.30      365.24     10.88 o 
  -1   2   2    11360.57    10910.61    117.25 o 
   0   2   2     3029.18     2987.78     24.64 o 
   1   2   2      730.27      706.84      7.10 o 
   2   2   2     1311.79     1438.97     28.90 o 
   3   2   2     2151.91     1997.01     29.18 o 
   4   2   2     1045.19     1083.17     11.22 o 
   5   2   2      245.86      277.24      5.28 o 
   6   2   2       12.98       13.38      2.67 o 
   7   2   2       14.26       10.14      2.09 o 
   8   2   2        0.23        0.76      2.58 o 
   9   2   2       27.23       35.76      4.84 o 
  10   2   2        0.90       -2.57      2.57 o 
  11   2   2       27.46       28.58      5.11 o 
 -12   3   2       25.84       14.84      6.78 o 
 -11   3   2        0.83       -2.81      4.35 o 
 -10   3   2       15.80       17.84      3.34 o 
  -9   3   2       19.29       19.34      3.22 o 
  -8   3   2       57.28       53.08      3.31 o 
  -7   3   2      153.47      153.48      4.58 o 
  -6   3   2       27.98       41.14      2.53 o 
  -5   3   2      197.20      211.54      4.58 o 
  -4   3   2      377.32      387.73      9.09 o 
  -3   3   2      871.93      919.15     11.63 o 
  -2   3   2     6215.62     5933.38     63.80 o 
  -1   3   2      156.77      153.62      2.97 o 
   0   3   2     2260.30     2192.49     19.07 o 
   1   3   2      416.23      388.72      4.83 o 
   2   3   2       26.26       29.27      1.10 o 
   3   3   2      757.02      760.38      8.34 o 
   4   3   2      807.91      832.37      9.39 o 
   5   3   2       79.52       67.08      2.51 o 
   6   3   2      695.87      690.31     13.85 o 
   7   3   2        2.60        1.99      1.97 o 
   8   3   2      307.97      291.06     10.54 o 
   9   3   2        4.26        1.47      4.35 o 
  10   3   2        0.29        0.05      2.67 o 
  11   3   2        2.83        4.45      3.51 o 
 -11   4   2        1.20        3.97      4.61 o 
 -10   4   2        1.24        6.68      4.41 o 
  -9   4   2       81.48       81.82      5.23 o 
  -8   4   2        9.33        9.86      2.13 o 
  -7   4   2        2.40        2.31      1.55 o 
  -6   4   2      433.66      419.92      7.74 o 
  -5   4   2      163.84      148.74      3.89 o 
  -4   4   2      194.82      195.27      4.04 o 
  -3   4   2       29.73       30.45      4.01 o 
  -2   4   2      957.40      909.70     11.46 o 
  -1   4   2      267.87      274.12      8.00 o 
   0   4   2     6919.36     7156.49     69.00 o 
   1   4   2     1135.02     1044.16     10.51 o 
   2   4   2     2936.41     2814.54     24.48 o 
   3   4   2      624.04      621.42      7.54 o 
   4   4   2       69.77       78.24      3.84 o 
   5   4   2      133.71      124.32      4.52 o 
   6   4   2       29.10       25.74      2.77 o 
   7   4   2       13.17       12.99      2.52 o 
   8   4   2        1.78        4.02      2.19 o 
   9   4   2       60.56       58.88      5.94 o 
  10   4   2       21.23       45.66      5.83 o 
  11   4   2        0.09       -1.71      3.03 o 
 -11   5   2        1.77       -2.57      3.33 o 
 -10   5   2       62.10       58.75      6.23 o 
  -9   5   2       36.02       43.31     10.87 o 
  -8   5   2       19.72       14.53      2.62 o 
  -7   5   2      103.11       97.90      3.99 o 
  -6   5   2      240.40      231.71      5.38 o 
  -5   5   2      152.57      149.95      3.98 o 
  -4   5   2       15.60       16.34      1.72 o 
  -3   5   2        0.69        3.39      0.90 o 
  -2   5   2     2005.16     2137.74     22.75 o 
  -1   5   2       39.95       41.06      3.29 o 
   0   5   2     9299.87     9547.54     87.73 o 
   1   5   2     3605.65     3688.24     31.36 o 
   2   5   2      803.76      794.41      9.16 o 
   3   5   2      243.95      244.73      3.83 o 
   4   5   2       22.11       17.91      3.55 o 
   5   5   2       33.09       34.96      3.69 o 
   6   5   2       22.89       24.81      2.78 o 
   7   5   2       91.72       91.87      4.87 o 
   8   5   2        5.70        3.86      3.07 o 
   9   5   2        4.17        4.97      3.06 o 
  10   5   2       12.67       14.69      4.03 o 
  11   5   2        4.50        5.62      4.02 o 
 -11   6   2        1.20       -1.19      3.52 o 
 -10   6   2        0.03        0.58      3.26 o 
  -9   6   2       27.84       29.63      4.82 o 
  -8   6   2       13.24        9.81      3.37 o 
  -7   6   2      587.20      615.42     12.72 o 
  -6   6   2        6.03        9.18      1.78 o 
  -5   6   2       79.93       84.57      3.33 o 
  -4   6   2      103.69      104.05      3.13 o 
  -3   6   2      439.21      383.08      6.11 o 
  -2   6   2      358.63      370.90      6.12 o 
  -1   6   2      864.79      857.01     11.70 o 
   0   6   2        0.30       -0.93      0.93 o 
   1   6   2     1321.39     1335.12     13.77 o 
   2   6   2      905.33      900.90     10.45 o 
   3   6   2      229.17      245.59      4.17 o 
   4   6   2      213.21      194.56      4.38 o 
   5   6   2        1.30        1.51      1.51 o 
   6   6   2       79.95       95.58      4.75 o 
   7   6   2      144.00      151.02      8.61 o 
   8   6   2        1.83        7.44      2.50 o 
   9   6   2        0.22        4.23      3.33 o 
  10   6   2        2.67        9.92      3.98 o 
 -11   7   2        0.01        0.54      3.60 o 
 -10   7   2       66.55       63.98      6.88 o 
  -9   7   2        2.15        9.96      4.93 o 
  -8   7   2       66.21       76.07      6.50 o 
  -7   7   2        5.85       13.00      2.83 o 
  -6   7   2        0.65        2.38      1.93 o 
  -5   7   2      872.89      918.76     14.48 o 
  -4   7   2      254.73      279.09      5.31 o 
  -3   7   2      190.96      200.49      3.89 o 
  -2   7   2      749.86      796.86     10.36 o 
  -1   7   2     1289.33     1416.11     17.50 o 
   0   7   2     1952.83     1972.06     22.57 o 
   1   7   2     1206.36     1150.23     12.78 o 
   2   7   2        1.47        0.24      1.01 o 
   3   7   2      621.86      616.34      7.67 o 
   4   7   2      397.69      363.04      6.45 o 
   5   7   2       49.47       57.67      8.44 o 
   6   7   2       18.68       13.60      2.58 o 
   7   7   2        6.66        7.08      2.41 o 
   8   7   2       56.78       57.08      4.77 o 
   9   7   2       27.28       26.49      4.88 o 
  10   7   2        0.83        3.20      3.79 o 
 -10   8   2        2.22        2.69      3.80 o 
  -9   8   2        3.88        5.44      3.62 o 
  -8   8   2        9.81       11.39      3.50 o 
  -7   8   2      115.85      106.14      8.70 o 
  -6   8   2       35.40       35.33      3.65 o 
  -5   8   2      416.37      403.52      9.22 o 
  -4   8   2      248.33      257.76      6.53 o 
  -3   8   2      209.84      214.80      6.08 o 
  -2   8   2      791.83      747.32     10.38 o 
  -1   8   2       42.68       45.87      2.96 o 
   0   8   2      302.43      272.58      6.38 o 
   1   8   2        0.13       -0.16      0.87 o 
   2   8   2     1890.75     1816.82     18.82 o 
   3   8   2      202.80      183.21      6.53 o 
   4   8   2       78.37       77.95      3.34 o 
   5   8   2        1.22        2.60      1.87 o 
   6   8   2        1.64        2.04      2.05 o 
   7   8   2       13.40       15.41      4.02 o 
   8   8   2        3.12        1.97      3.21 o 
   9   8   2        7.90       10.83      5.32 o 
  10   8   2        6.26        4.86      5.76 o 
 -10   9   2        0.54       -3.39      3.39 o 
  -9   9   2       13.43       13.93      4.34 o 
  -8   9   2        8.34        7.62      3.62 o 
  -7   9   2       14.81       15.83      4.01 o 
  -6   9   2       20.83       24.08      5.25 o 
  -5   9   2      101.31      103.81      6.59 o 
  -4   9   2       19.31       18.36      2.47 o 
  -3   9   2      253.39      247.87      5.77 o 
  -2   9   2       58.10       53.74      2.70 o 
  -1   9   2      363.45      352.83      7.81 o 
   0   9   2       28.55       22.94      1.98 o 
   1   9   2       74.73       74.48      5.14 o 
   2   9   2       65.55       68.97      4.25 o 
   3   9   2       24.99       22.62      2.23 o 
   4   9   2       20.13       18.84      3.55 o 
   5   9   2       20.16       15.42      5.23 o 
   6   9   2        4.45        6.08      2.94 o 
   7   9   2      152.02      165.47      6.76 o 
   8   9   2       29.31       30.05      4.01 o 
   9   9   2      162.61      174.95     12.99 o 
  -9  10   2        0.50       -1.55      3.47 o 
  -8  10   2        0.78        1.19      3.34 o 
  -7  10   2        9.55       12.82      3.89 o 
  -6  10   2       12.69       13.44      2.95 o 
  -5  10   2        3.43        3.20      2.71 o 
  -4  10   2        1.14        1.57      2.27 o 
  -3  10   2       77.58       72.74      3.58 o 
  -2  10   2        1.99        1.74      1.38 o 
  -1  10   2      190.76      197.24      6.06 o 
   0  10   2      521.07      531.05     10.31 o 
   1  10   2      927.76      843.91     11.72 o 
   2  10   2       26.05       28.20      2.90 o 
   3  10   2        3.20        2.01      1.58 o 
   4  10   2       60.06       65.66      4.38 o 
   5  10   2       34.22       35.40      6.53 o 
   6  10   2      104.85      108.90      5.79 o 
   7  10   2       16.75       11.04      3.80 o 
   8  10   2        0.08       -3.11      3.11 o 
   9  10   2        5.00        6.34      4.43 o 
  -9  11   2       10.40       11.70     10.49 o 
  -8  11   2        9.80       10.20      8.64 o 
  -7  11   2        2.91       -1.53      3.13 o 
  -6  11   2       35.54       37.53      5.55 o 
  -5  11   2       53.51       53.53      7.49 o 
  -4  11   2       15.35       19.82      3.80 o 
  -3  11   2      159.01      160.93      6.25 o 
  -2  11   2      231.29      215.09      5.30 o 
  -1  11   2        9.74        7.71      3.07 o 
   0  11   2       20.09       27.78      3.14 o 
   1  11   2      237.27      229.59      5.93 o 
   2  11   2      155.78      128.95      4.64 o 
   3  11   2        3.32        3.17      1.79 o 
   4  11   2        8.54        4.83      2.33 o 
   5  11   2        7.75        8.21      2.68 o 
   6  11   2        0.02        1.59      3.02 o 
   7  11   2      133.26      143.25      9.18 o 
   8  11   2        0.28        1.54      3.75 o 
  -8  12   2        4.84        3.51      3.98 o 
  -7  12   2       10.44        8.93      4.19 o 
  -6  12   2        3.50       -0.68      3.15 o 
  -5  12   2       48.11       52.99      4.83 o 
  -4  12   2        1.43       -2.06      4.03 o 
  -3  12   2      342.01      349.33     13.51 o 
  -2  12   2      107.49      102.21      5.29 o 
  -1  12   2       15.50       25.32      5.58 o 
   0  12   2       13.23       14.07      2.65 o 
   1  12   2      189.84      190.87      6.69 o 
   2  12   2       28.48       29.63      2.93 o 
   3  12   2        2.46       -0.32      3.77 o 
   4  12   2       17.37       14.59      3.16 o 
   5  12   2       11.94        8.94      3.41 o 
   6  12   2        1.36        1.73      4.73 o 
   7  12   2        7.11        2.52      3.71 o 
  -7  13   2        1.10        6.89      4.30 o 
  -6  13   2       46.33       47.17      6.46 o 
  -5  13   2        3.70        3.78      3.21 o 
  -4  13   2        4.58        5.22      3.29 o 
  -3  13   2        1.46        1.70      2.32 o 
  -2  13   2      235.55      253.99      8.72 o 
  -1  13   2      185.47      204.18      9.15 o 
   0  13   2       21.82       25.09      5.07 o 
   1  13   2       31.26       26.79      5.54 o 
   2  13   2        4.36       -0.15      2.06 o 
   3  13   2        0.79       -0.79      2.05 o 
   4  13   2       83.72       97.74     10.62 o 
   5  13   2        2.98        2.81      3.38 o 
   6  13   2        0.06        3.46      3.60 o 
   7  13   2        5.53       11.56      4.56 o 
  -6  14   2        0.49       -0.94      3.58 o 
  -5  14   2       15.69       14.20      4.61 o 
  -4  14   2        0.83        4.84      3.39 o 
  -3  14   2       12.57        7.95      3.16 o 
  -2  14   2        4.35        4.34      2.63 o 
  -1  14   2       23.15       24.05      4.43 o 
   0  14   2        4.33        7.46      3.07 o 
   1  14   2        2.87        6.53      3.39 o 
   2  14   2        5.01        6.51      3.39 o 
   3  14   2       50.34       45.70      6.02 o 
   4  14   2       11.20       17.32      3.61 o 
   5  14   2       74.92       80.29      7.82 o 
   6  14   2        1.63        5.53      4.06 o 
  -5  15   2        0.20        2.05      3.80 o 
  -4  15   2       18.49       16.86      4.97 o 
  -3  15   2        0.16        1.35      2.78 o 
  -2  15   2        0.59        0.62      2.65 o 
  -1  15   2        9.34       12.26      4.61 o 
   0  15   2        4.84        0.21      4.80 o 
   1  15   2        0.52        0.90      3.16 o 
   2  15   2        1.35        4.22      4.99 o 
   3  15   2        0.32       -2.98      2.98 o 
   4  15   2        3.74       -1.44      3.57 o 
  -3  16   2       12.16       14.26      4.03 o 
  -2  16   2        9.44        9.89      3.53 o 
  -1  16   2        1.15        1.37      3.44 o 
   0  16   2        5.77       -0.47      3.38 o 
   1  16   2        2.24       -0.47      3.31 o 
   2  16   2        4.26        7.29      5.50 o 
   3  16   2        1.32        1.54      4.99 o 
 -11   0   3      396.50      349.71     17.66 o 
  -9   0   3      536.51      542.12     42.81 o 
  -7   0   3      206.08      213.43      7.51 o 
  -5   0   3      798.74      783.49     13.89 o 
  -3   0   3       42.90       42.09      3.97 o 
  -1   0   3    23451.83    21954.79    525.86 o 
   1   0   3     4664.73     4443.62     41.45 o 
   3   0   3       43.29       47.60      2.34 o 
   5   0   3       81.90      100.80      5.25 o 
   7   0   3       98.74      104.78      9.08 o 
   9   0   3       89.22       88.79      9.98 o 
  11   0   3       13.73       13.56      6.40 o 
 -12   1   3       56.75       54.18      8.32 o 
 -11   1   3        0.68        3.06      3.24 o 
 -10   1   3        3.73        4.15      2.25 o 
  -9   1   3        0.25        1.30      2.04 o 
  -8   1   3        6.62        8.01      2.07 o 
  -7   1   3        0.46        0.81      2.92 o 
  -6   1   3     1129.54     1059.11     12.72 o 
  -5   1   3      225.17      196.83      4.34 o 
  -4   1   3       48.44       58.51      2.30 o 
  -3   1   3      596.39      630.78      8.54 o 
  -2   1   3     3047.06     2903.87     28.79 o 
  -1   1   3      334.90      332.87      3.92 o 
   0   1   3      231.16      252.63      3.60 o 
   1   1   3     1546.74     1425.07     10.60 o 
   2   1   3      820.72      876.43     10.68 o 
   3   1   3      883.40      793.43     10.44 o 
   4   1   3     1374.03     1297.20     12.89 o 
   5   1   3     1065.00     1038.93     11.87 o 
   6   1   3       44.91       50.88      3.10 o 
   7   1   3       18.49       19.46      3.57 o 
   8   1   3       24.84       33.00      4.48 o 
   9   1   3        0.05        2.12      4.03 o 
  10   1   3        1.87       -0.82      2.94 o 
  11   1   3        1.43        1.94      3.30 o 
 -12   2   3       14.06       18.29      6.78 o 
 -11   2   3       69.91       68.19      6.69 o 
 -10   2   3        2.18        3.15      2.45 o 
  -9   2   3        0.20        1.23      1.89 o 
  -8   2   3       22.34       29.16      3.53 o 
  -7   2   3      172.41      152.82      4.65 o 
  -6   2   3        4.72        5.51      1.57 o 
  -5   2   3      604.55      558.39      8.65 o 
  -4   2   3      512.19      486.84      8.05 o 
  -3   2   3      677.97      713.59      9.93 o 
  -2   2   3     1067.65     1002.28     13.46 o 
  -1   2   3      196.77      187.97      3.86 o 
   0   2   3     3298.77     3174.80     23.99 o 
   1   2   3       31.70       35.35      1.28 o 
   2   2   3       29.12       34.28      2.50 o 
   3   2   3        0.93        0.81      1.01 o 
   4   2   3      567.30      612.06      9.58 o 
   5   2   3       73.19       83.11      3.64 o 
   6   2   3       52.11       56.26      3.35 o 
   7   2   3        2.21        3.14      2.48 o 
   8   2   3      154.56      139.54      9.47 o 
   9   2   3       12.39        7.73      6.27 o 
  10   2   3       49.59       49.49     12.22 o 
  11   2   3        1.15        4.85      3.39 o 
 -12   3   3        1.44        1.28      5.63 o 
 -11   3   3        1.14        8.83      3.75 o 
 -10   3   3       20.57       13.02      6.91 o 
  -9   3   3        5.93        1.31      1.86 o 
  -8   3   3       44.73       53.18      4.85 o 
  -7   3   3      165.67      161.18      4.78 o 
  -6   3   3      156.32      151.03      4.25 o 
  -5   3   3     1290.33     1325.62     14.40 o 
  -4   3   3     1705.22     1698.13     18.95 o 
  -3   3   3      708.53      721.43     13.71 o 
  -2   3   3      122.58      134.79      3.62 o 
  -1   3   3      552.20      588.62     12.08 o 
   0   3   3       31.30       35.22      1.45 o 
   1   3   3       32.52       44.80      2.23 o 
   2   3   3      128.60      152.86      2.63 o 
   3   3   3     2476.66     2443.83     42.72 o 
   4   3   3       86.86       75.88      3.38 o 
   5   3   3     1412.46     1370.23     17.84 o 
   6   3   3        3.57        2.42      1.90 o 
   7   3   3        5.03        2.38      1.89 o 
   8   3   3       63.24       60.84      5.64 o 
   9   3   3       16.37       13.51      7.36 o 
  10   3   3        3.53        9.11      3.71 o 
  11   3   3        0.04        0.77      3.42 o 
 -11   4   3        0.12        4.87      3.42 o 
 -10   4   3        0.00        1.22      3.65 o 
  -9   4   3       42.27       42.36      3.99 o 
  -8   4   3      192.53      193.93      7.48 o 
  -7   4   3       56.73       66.93      3.39 o 
  -6   4   3       16.98       14.89      1.84 o 
  -5   4   3      127.74       98.24      3.19 o 
  -4   4   3      416.59      395.83      7.79 o 
  -3   4   3      813.58      802.61     11.19 o 
  -2   4   3     1356.69     1231.95     25.36 o 
  -1   4   3      454.99      433.18      7.01 o 
   0   4   3     2747.33     2673.95     23.66 o 
   1   4   3      630.90      616.37      9.50 o 
   2   4   3      179.32      188.41      3.44 o 
   3   4   3     1050.40     1013.33     13.48 o 
   4   4   3      294.40      310.82      8.18 o 
   5   4   3      412.51      404.89      8.41 o 
   6   4   3       87.35       89.68      4.38 o 
   7   4   3      102.66      107.51      5.01 o 
   8   4   3        6.30        2.21      2.94 o 
   9   4   3       25.46       13.41      7.68 o 
  10   4   3        6.39       -0.51      2.95 o 
 -11   5   3        8.35        8.49      3.93 o 
 -10   5   3        9.22       10.01      3.88 o 
  -9   5   3        0.01       -0.20      2.80 o 
  -8   5   3      122.74      130.87      5.88 o 
  -7   5   3       75.70       66.80      4.23 o 
  -6   5   3       63.45       65.06      5.61 o 
  -5   5   3      648.81      668.71      9.13 o 
  -4   5   3        1.96        0.24      0.91 o 
  -3   5   3      938.51      918.37     12.69 o 
  -2   5   3     2132.20     1969.61     23.00 o 
  -1   5   3     2719.09     2807.58     25.67 o 
   0   5   3      714.16      683.23      7.33 o 
   1   5   3      517.31      512.56      6.17 o 
   2   5   3      284.59      243.85      5.60 o 
   3   5   3       11.95       16.74      1.11 o 
   4   5   3      388.30      351.79      7.57 o 
   5   5   3      436.02      427.93      9.28 o 
   6   5   3        0.93        1.07      1.65 o 
   7   5   3       86.36       82.07      4.75 o 
   8   5   3       18.11        9.08      3.52 o 
   9   5   3        0.84        3.69      3.07 o 
  10   5   3        0.54       -0.09      2.95 o 
 -11   6   3        6.83        5.70      4.16 o 
 -10   6   3       89.79       93.05      7.62 o 
  -9   6   3        2.43        7.02      3.21 o 
  -8   6   3        4.76        3.19      2.89 o 
  -7   6   3        4.82        2.40      2.06 o 
  -6   6   3      197.15      191.77      6.36 o 
  -5   6   3        0.20        3.79      2.12 o 
  -4   6   3       13.38       11.87      1.42 o 
  -3   6   3      754.01      741.78     11.35 o 
  -2   6   3     2043.67     2190.49     21.53 o 
  -1   6   3      238.06      259.86      4.69 o 
   0   6   3      192.68      179.95      4.16 o 
   1   6   3       30.53       25.65      1.60 o 
   2   6   3      654.86      589.39      7.91 o 
   3   6   3      318.09      353.66      5.03 o 
   4   6   3       92.74       91.94      4.11 o 
   5   6   3      210.71      195.93      8.13 o 
   6   6   3       20.76       22.32      4.39 o 
   7   6   3        6.11        4.77      4.17 o 
   8   6   3      153.31      149.38      6.71 o 
   9   6   3       12.71        5.28      3.39 o 
  10   6   3        6.29       -0.84      5.12 o 
 -11   7   3        0.66        1.11      4.12 o 
 -10   7   3        5.79        9.71      7.29 o 
  -9   7   3        0.01        0.93      3.15 o 
  -8   7   3       10.01       12.14      2.94 o 
  -7   7   3      155.73      170.04      6.48 o 
  -6   7   3        6.82        6.96      2.43 o 
  -5   7   3      556.89      573.47     24.32 o 
  -4   7   3      903.47      964.62     14.23 o 
  -3   7   3      585.79      539.83      9.64 o 
  -2   7   3      921.64      961.67     12.07 o 
  -1   7   3      581.70      616.86     10.14 o 
   0   7   3       12.74       13.37      1.52 o 
   1   7   3     1238.22     1276.98     12.61 o 
   2   7   3      903.93      941.28     18.48 o 
   3   7   3        0.65       -1.01      1.05 o 
   4   7   3        0.26       -0.06      1.67 o 
   5   7   3        0.66       -0.60      1.67 o 
   6   7   3       68.04       65.61      4.73 o 
   7   7   3       46.76       40.74      4.48 o 
   8   7   3       16.52       12.59      3.04 o 
   9   7   3       40.79       27.87      5.19 o 
  10   7   3        3.46        0.37      3.47 o 
 -10   8   3       29.08       26.95      5.52 o 
  -9   8   3        0.28        2.94      3.58 o 
  -8   8   3       58.57       53.15      5.94 o 
  -7   8   3        2.51        4.20      3.26 o 
  -6   8   3        0.06        3.98      2.11 o 
  -5   8   3      365.54      374.07     10.13 o 
  -4   8   3      132.23      149.90     10.60 o 
  -3   8   3      198.47      184.46      5.03 o 
  -2   8   3      174.95      177.65      4.84 o 
  -1   8   3      513.43      464.94      8.93 o 
   0   8   3      752.40      772.34     10.07 o 
   1   8   3       56.53       67.32      3.26 o 
   2   8   3      170.97      203.59      4.79 o 
   3   8   3       30.53       35.25      2.38 o 
   4   8   3        2.71        2.00      1.76 o 
   5   8   3       73.03       68.55      4.35 o 
   6   8   3        0.12        0.07      1.91 o 
   7   8   3       66.52       75.99      5.11 o 
   8   8   3       19.60       19.05      3.58 o 
   9   8   3       38.79       46.18      6.39 o 
 -10   9   3        8.65       17.29      5.01 o 
  -9   9   3        2.25       -3.84      4.54 o 
  -8   9   3       18.15       19.31      4.34 o 
  -7   9   3       24.96       24.99      3.59 o 
  -6   9   3      101.03      106.49      5.64 o 
  -5   9   3        7.84        7.66      2.27 o 
  -4   9   3      228.92      233.43      6.71 o 
  -3   9   3        3.39        3.79      1.50 o 
  -2   9   3       48.73       45.23      2.96 o 
  -1   9   3       47.19       55.31      3.54 o 
   0   9   3      950.29      966.32     12.21 o 
   1   9   3        2.72        0.22      1.74 o 
   2   9   3       92.85      101.54      3.45 o 
   3   9   3       31.81       28.58      3.04 o 
   4   9   3      365.41      362.75      8.93 o 
   5   9   3       26.70       25.83      4.25 o 
   6   9   3      218.88      257.77     16.55 o 
   7   9   3       15.97       19.03      3.30 o 
   8   9   3        7.34        8.83      3.10 o 
   9   9   3       96.72       93.56      8.12 o 
  -9  10   3        0.00       -3.26      3.26 o 
  -8  10   3        2.02       -2.24      3.07 o 
  -7  10   3       13.50        8.28      2.97 o 
  -6  10   3       82.79       79.93      5.29 o 
  -5  10   3       37.62       37.62      8.38 o 
  -4  10   3        4.99        4.93      2.23 o 
  -3  10   3        0.19       -1.38      1.66 o 
  -2  10   3      721.33      711.07     11.38 o 
  -1  10   3       42.50       38.90      3.65 o 
   0  10   3        5.87        4.21      1.63 o 
   1  10   3        0.40        0.45      1.45 o 
   2  10   3       14.33       11.11      2.34 o 
   3  10   3      287.74      280.58      7.79 o 
   4  10   3        3.19        2.79      2.21 o 
   5  10   3        0.00        1.29      2.26 o 
   6  10   3        2.30        2.60      2.37 o 
   7  10   3       42.92       40.37      4.46 o 
   8  10   3        7.48       14.98      4.42 o 
  -9  11   3        3.57        5.55      4.04 o 
  -8  11   3        5.58        4.64      3.84 o 
  -7  11   3        2.11        4.76      3.34 o 
  -6  11   3       31.39       34.55      4.26 o 
  -5  11   3      142.68      144.20      7.83 o 
  -4  11   3        1.48       -0.01      2.64 o 
  -3  11   3       42.98       32.24      4.93 o 
  -2  11   3       31.58       34.54      3.08 o 
  -1  11   3       24.88       23.37      3.90 o 
   0  11   3      555.24      542.07     11.14 o 
   1  11   3        3.39       -0.73      1.82 o 
   2  11   3        0.02       -1.13      1.45 o 
   3  11   3      131.57      114.90     10.94 o 
   4  11   3      126.02      114.06     12.26 o 
   5  11   3        0.01       -1.92      1.92 o 
   6  11   3        4.08        2.39      2.82 o 
   7  11   3       64.12       60.38      6.73 o 
   8  11   3       11.93       18.61      4.88 o 
  -8  12   3       12.22       19.16      5.38 o 
  -7  12   3        0.91        2.62      3.60 o 
  -6  12   3       65.51       68.21      5.57 o 
  -5  12   3       34.51       31.81      5.44 o 
  -4  12   3       40.06       44.96      5.33 o 
  -3  12   3      153.41      167.99      6.86 o 
  -2  12   3      279.48      265.61      7.11 o 
  -1  12   3       14.45       13.02      2.64 o 
   0  12   3       18.93       20.19      2.96 o 
   1  12   3        0.10        1.67      1.99 o 
   2  12   3        6.58        5.73      2.85 o 
   3  12   3        1.19       -1.87      1.87 o 
   4  12   3        5.98        1.68      2.31 o 
   5  12   3        1.07       -1.25      2.33 o 
   6  12   3        5.32        7.92      3.84 o 
   7  12   3        1.53        6.93      3.93 o 
  -7  13   3        1.48        2.11      3.92 o 
  -6  13   3        0.02        3.52      3.47 o 
  -5  13   3       39.43       49.15      6.17 o 
  -4  13   3       51.45       53.28      6.15 o 
  -3  13   3        0.29        2.23      2.37 o 
  -2  13   3        0.90       -1.32      2.24 o 
  -1  13   3       23.27       20.86      6.48 o 
   0  13   3        1.39        2.07      2.10 o 
   1  13   3        0.02        1.12      2.19 o 
   2  13   3        3.72        5.07      3.26 o 
   3  13   3       55.94       83.43      9.72 o 
   4  13   3       11.11       12.29      5.52 o 
   5  13   3        3.80       -1.31      3.31 o 
   6  13   3        4.95        5.63      3.93 o 
  -6  14   3        0.01       -2.32      7.61 o 
  -5  14   3        5.16        2.89      2.97 o 
  -4  14   3        9.31        6.64      5.37 o 
  -3  14   3        0.03       -0.13      2.43 o 
  -2  14   3        0.71        0.29      2.45 o 
  -1  14   3        0.32       -2.35      3.13 o 
   0  14   3       20.42       20.23      4.15 o 
   1  14   3       21.16       30.86      6.43 o 
   2  14   3      150.59      146.89     10.11 o 
   3  14   3        8.64        6.44      6.27 o 
   4  14   3       16.64       11.23      4.56 o 
   5  14   3        6.75       16.89      6.91 o 
  -5  15   3       18.23       20.95      4.50 o 
  -4  15   3        0.57        2.42      4.41 o 
  -3  15   3        0.01        3.14      2.94 o 
  -2  15   3        0.13        0.98      2.93 o 
  -1  15   3       20.24       23.64      3.49 o 
   0  15   3        4.39        5.12      3.37 o 
   1  15   3        2.39        1.02      4.61 o 
   2  15   3        0.04        2.67      3.43 o 
   3  15   3        6.56        8.96      4.07 o 
   4  15   3       10.68        4.08      4.13 o 
  -3  16   3       18.89       19.41      4.18 o 
  -2  16   3       12.35        8.65      3.52 o 
  -1  16   3        2.22        6.97      3.48 o 
   0  16   3       30.28       33.00      5.61 o 
   1  16   3       13.79       23.67      7.29 o 
   2  16   3       37.77       44.78      9.34 o 
 -12   0   4       69.65       57.44      9.34 o 
 -10   0   4        2.87        0.92      2.89 o 
  -8   0   4      134.29      148.59      6.96 o 
  -6   0   4      493.06      446.98     10.57 o 
  -4   0   4    12488.54    12090.26    135.47 o 
  -2   0   4     4333.87     4298.92     50.78 o 
   0   0   4      400.46      378.39      5.76 o 
   2   0   4      287.62      267.49      5.58 o 
   4   0   4       54.16       43.68      2.58 o 
   6   0   4      537.43      528.07     19.07 o 
   8   0   4      209.56      159.68     11.64 o 
  10   0   4        1.67        0.00      4.35 o 
 -12   1   4        8.42       17.14      6.40 o 
 -11   1   4       44.78       44.42      6.69 o 
 -10   1   4        1.28        2.04      1.95 o 
  -9   1   4      328.11      325.50      7.56 o 
  -8   1   4       28.05       30.11      2.81 o 
  -7   1   4      409.21      400.86      7.47 o 
  -6   1   4        2.13        9.50      1.85 o 
  -5   1   4      594.92      587.70      8.26 o 
  -4   1   4      170.86      195.82      9.64 o 
  -3   1   4     2525.49     2551.35     33.05 o 
  -2   1   4      372.10      340.34      6.06 o 
  -1   1   4       15.06       15.01      1.07 o 
   0   1   4     1039.48     1041.97      8.41 o 
   1   1   4     3074.61     3121.32     21.54 o 
   2   1   4     2880.34     2930.79     22.52 o 
   3   1   4       19.68       21.73      2.20 o 
   4   1   4       84.28       93.82      3.41 o 
   5   1   4       28.85       27.15      2.66 o 
   6   1   4        2.18        2.72      3.33 o 
   7   1   4       38.73       43.92      6.97 o 
   8   1   4       10.13       18.70      3.75 o 
   9   1   4       36.28       41.08      6.40 o 
  10   1   4       13.78        9.72      4.07 o 
 -12   2   4        4.79        1.02      5.37 o 
 -11   2   4        3.95        5.56      3.38 o 
 -10   2   4        1.55        2.60      2.43 o 
  -9   2   4       20.40       24.36      3.99 o 
  -8   2   4      148.12      151.71      5.63 o 
  -7   2   4       74.14       78.95      3.55 o 
  -6   2   4        3.18        6.13      1.51 o 
  -5   2   4        2.53        9.49      1.45 o 
  -4   2   4      468.87      530.53      8.21 o 
  -3   2   4      196.25      206.20      8.97 o 
  -2   2   4      222.59      267.37      6.42 o 
  -1   2   4     3524.09     3466.17     29.54 o 
   0   2   4     1199.30     1166.06      9.27 o 
   1   2   4        0.07        1.90      1.05 o 
   2   2   4        3.42        1.38      1.16 o 
   3   2   4        2.25        3.54      1.22 o 
   4   2   4        4.84       13.56      1.81 o 
   5   2   4     1097.44     1059.80     14.81 o 
   6   2   4       11.46       13.76      4.29 o 
   7   2   4      357.12      365.33     11.72 o 
   8   2   4       41.77       32.19      4.59 o 
   9   2   4        8.16        3.97      3.08 o 
  10   2   4        9.57        9.43      3.77 o 
 -12   3   4        9.05        9.72      6.01 o 
 -11   3   4       15.10       24.07      4.75 o 
 -10   3   4       10.81       13.70      3.19 o 
  -9   3   4        6.43        1.80      2.30 o 
  -8   3   4       23.02       19.65      2.75 o 
  -7   3   4      269.11      277.23      6.19 o 
  -6   3   4        5.14        5.34      1.57 o 
  -5   3   4       16.74       24.59      3.23 o 
  -4   3   4      158.27      187.67      8.48 o 
  -3   3   4      453.49      462.81     10.30 o 
  -2   3   4      229.97      241.98      5.29 o 
  -1   3   4      228.00      188.28      3.81 o 
   0   3   4     3935.78     3885.49     26.92 o 
   1   3   4      187.35      232.03      3.55 o 
   2   3   4     2674.44     2714.40     23.82 o 
   3   3   4       47.94       52.70      2.80 o 
   4   3   4       13.12       13.72      1.92 o 
   5   3   4      184.29      182.37      7.14 o 
   6   3   4      140.47      126.94      4.85 o 
   7   3   4        3.61        2.65      2.60 o 
   8   3   4        3.30        4.18      2.89 o 
   9   3   4        9.21       10.21      4.22 o 
  10   3   4       33.71       32.88      5.65 o 
 -11   4   4        0.82       -0.64      3.35 o 
 -10   4   4        2.32        6.52      3.53 o 
  -9   4   4        4.34        0.09      2.51 o 
  -8   4   4        0.73       -1.62      2.16 o 
  -7   4   4       36.44       33.25      3.39 o 
  -6   4   4      186.03      179.00      4.68 o 
  -5   4   4       84.48       63.80      3.24 o 
  -4   4   4      186.60      174.49      5.07 o 
  -3   4   4        0.88        2.02      1.41 o 
  -2   4   4      950.30      816.30     11.49 o 
  -1   4   4      276.37      284.17      5.03 o 
   0   4   4       86.47       71.27      1.90 o 
   1   4   4       55.87       58.24      1.92 o 
   2   4   4     2511.44     2515.26     23.39 o 
   3   4   4      201.51      190.86      6.17 o 
   4   4   4      276.53      253.13      6.31 o 
   5   4   4      242.87      243.14      6.49 o 
   6   4   4       50.10       55.22      5.99 o 
   7   4   4       84.28       84.40      9.21 o 
   8   4   4        0.77        0.69      2.42 o 
   9   4   4       34.59       37.07      5.44 o 
  10   4   4       15.64       11.71      4.16 o 
 -11   5   4       17.68       20.96      4.90 o 
 -10   5   4        2.02        2.15      3.16 o 
  -9   5   4        1.23        2.64      3.27 o 
  -8   5   4      391.95      410.78     11.68 o 
  -7   5   4      253.11      257.60      7.63 o 
  -6   5   4       68.45       69.05      4.16 o 
  -5   5   4      261.99      236.68      7.87 o 
  -4   5   4      201.78      213.37      5.76 o 
  -3   5   4        0.63        0.70      1.20 o 
  -2   5   4        0.09       -0.46      1.03 o 
  -1   5   4     1780.81     1709.58     17.47 o 
   0   5   4      418.33      482.46      5.31 o 
   1   5   4     3149.97     3155.81     25.15 o 
   2   5   4     1970.35     1966.53     23.76 o 
   3   5   4       38.77       38.23      2.20 o 
   4   5   4       66.73       94.55      4.80 o 
   5   5   4        6.12        9.54      2.09 o 
   6   5   4       21.54       23.64      3.01 o 
   7   5   4        9.04       10.25      2.54 o 
   8   5   4        1.09        4.69      3.01 o 
   9   5   4        0.09       -0.69      2.91 o 
  10   5   4       10.09        5.28      3.84 o 
 -11   6   4        0.18        0.76      3.84 o 
 -10   6   4        6.21        3.29      4.54 o 
  -9   6   4       43.80       52.77      4.74 o 
  -8   6   4        2.64        8.38      2.80 o 
  -7   6   4        0.28       -0.50      1.94 o 
  -6   6   4      111.07      111.27      5.09 o 
  -5   6   4      463.67      476.92     30.08 o 
  -4   6   4      201.91      209.85      5.93 o 
  -3   6   4       12.44        5.56      1.56 o 
  -2   6   4      123.31      138.16      7.27 o 
  -1   6   4     2131.80     2098.40     29.26 o 
   0   6   4       50.15       38.12      1.84 o 
   1   6   4      300.87      342.89      6.05 o 
   2   6   4      181.26      188.85      4.11 o 
   3   6   4       14.90        9.90      2.57 o 
   4   6   4        3.74        4.17      3.97 o 
   5   6   4       27.65       26.10      3.00 o 
   6   6   4       50.33       54.06      4.01 o 
   7   6   4       19.60       25.48      3.34 o 
   8   6   4        0.12       -0.71      3.26 o 
   9   6   4        0.35        0.33      3.25 o 
  10   6   4       20.14       17.24      4.86 o 
 -11   7   4        3.71       10.27      6.78 o 
 -10   7   4       40.98       39.30      6.09 o 
  -9   7   4        2.54        0.21      3.84 o 
  -8   7   4      214.39      220.85      7.82 o 
  -7   7   4        4.13        5.90      2.41 o 
  -6   7   4       11.52       11.75      2.56 o 
  -5   7   4      120.19      133.17      5.39 o 
  -4   7   4       44.31       40.35      3.21 o 
  -3   7   4        3.44        8.80      1.80 o 
  -2   7   4        2.14        1.27      1.15 o 
  -1   7   4      794.54      837.34      9.31 o 
   0   7   4     1430.11     1520.14     15.89 o 
   1   7   4       97.54      111.00      3.12 o 
   2   7   4       72.15       69.96      3.36 o 
   3   7   4      143.60      148.79      8.14 o 
   4   7   4      273.12      266.80      7.27 o 
   5   7   4      200.47      182.63      6.17 o 
   6   7   4        0.15       -0.07      2.37 o 
   7   7   4        9.17        4.98      2.50 o 
   8   7   4       88.78       90.06      7.35 o 
   9   7   4       31.91       36.56      7.80 o 
 -10   8   4        2.51        4.87      4.86 o 
  -9   8   4        0.44        0.85      3.31 o 
  -8   8   4       44.73       48.69      4.65 o 
  -7   8   4       23.38       18.64      3.19 o 
  -6   8   4       85.89      100.93      7.24 o 
  -5   8   4       59.66       71.94      4.28 o 
  -4   8   4       28.11       23.70      2.88 o 
  -3   8   4        0.32        3.04      1.67 o 
  -2   8   4        1.17        0.07      1.25 o 
  -1   8   4      498.99      517.55      8.71 o 
   0   8   4        0.32        2.16      1.22 o 
   1   8   4       39.36       35.31      2.14 o 
   2   8   4        0.11       -1.04      1.04 o 
   3   8   4       58.46       56.30      3.67 o 
   4   8   4      597.95      570.92     12.53 o 
   5   8   4       14.13       24.87      6.68 o 
   6   8   4      172.19      183.70      6.73 o 
   7   8   4        1.48        3.53      2.38 o 
   8   8   4        6.60        9.69      3.84 o 
   9   8   4        0.40        3.26      3.66 o 
 -10   9   4        5.63       11.67      4.65 o 
  -9   9   4       10.15        5.06      4.16 o 
  -8   9   4        2.75        6.34      2.97 o 
  -7   9   4        0.11       -2.20      2.20 o 
  -6   9   4        9.87       10.41      2.78 o 
  -5   9   4       11.06        7.34      2.45 o 
  -4   9   4        3.22        2.71      1.92 o 
  -3   9   4       94.25       86.84      4.56 o 
  -2   9   4      118.84      106.21      4.30 o 
  -1   9   4     1385.12     1421.84     17.27 o 
   0   9   4      629.81      630.98     11.47 o 
   1   9   4     2717.61     2638.85     23.44 o 
   2   9   4       26.63       23.68      2.12 o 
   3   9   4      423.73      433.13      9.59 o 
   4   9   4      280.34      278.41      7.97 o 
   5   9   4       99.18      113.29     12.14 o 
   6   9   4       19.48       17.00      3.16 o 
   7   9   4        5.74        3.99      3.53 o 
   8   9   4       53.94       66.38      5.49 o 
   9   9   4       54.35       59.65      7.09 o 
  -9  10   4       19.82       31.01      5.63 o 
  -8  10   4        0.14        5.25      3.62 o 
  -7  10   4       18.98       17.53      3.50 o 
  -6  10   4        5.71        5.90      9.34 o 
  -5  10   4      110.30      119.14     11.91 o 
  -4  10   4      157.50      184.62      6.82 o 
  -3  10   4       32.09       29.91      2.89 o 
  -2  10   4       43.04       39.26      3.17 o 
  -1  10   4       16.49       18.56      2.24 o 
   0  10   4       20.10       17.69      2.74 o 
   1  10   4       41.11       49.33      3.78 o 
   2  10   4        4.97        2.33      1.76 o 
   3  10   4       59.51       68.58      3.97 o 
   4  10   4      608.64      581.88     12.14 o 
   5  10   4        0.85        3.42      2.38 o 
   6  10   4       33.10       28.10      3.82 o 
   7  10   4       13.04        7.39      3.04 o 
   8  10   4       34.73       30.64      4.35 o 
  -9  11   4        0.35       -2.98      3.58 o 
  -8  11   4       35.42       31.66      5.65 o 
  -7  11   4        0.80       -1.79      2.57 o 
  -6  11   4        8.56        8.72      3.00 o 
  -5  11   4       27.43       30.04      4.69 o 
  -4  11   4       62.05       65.52      4.85 o 
  -3  11   4       44.22       35.30      3.28 o 
  -2  11   4        1.15       -0.14      1.70 o 
  -1  11   4      187.29      182.01      5.20 o 
   0  11   4       86.34       66.50      8.32 o 
   1  11   4      700.02      624.39     12.25 o 
   2  11   4      171.51      160.12      8.05 o 
   3  11   4       49.90       62.16      3.95 o 
   4  11   4      282.77      261.69      8.86 o 
   5  11   4        0.42        0.90      2.25 o 
   6  11   4        3.00        5.17      2.83 o 
   7  11   4        0.17       -0.05      2.75 o 
  -8  12   4       16.55       12.39      4.87 o 
  -7  12   4        4.33        0.85      3.97 o 
  -6  12   4       20.49       26.58      5.15 o 
  -5  12   4       40.00       41.30     11.77 o 
  -4  12   4       34.00       28.44      4.97 o 
  -3  12   4        1.24       -1.19      1.89 o 
  -2  12   4        9.31       13.15      2.51 o 
  -1  12   4        4.08        4.27      1.88 o 
   0  12   4       72.54       74.23      8.27 o 
   1  12   4      137.06      154.69      9.65 o 
   2  12   4        0.65       -0.75      2.49 o 
   3  12   4       10.14        9.63      2.85 o 
   4  12   4       17.59       12.05      2.57 o 
   5  12   4        6.26        0.76      2.32 o 
   6  12   4        1.04        3.78      2.79 o 
   7  12   4        3.85        1.72      3.75 o 
  -7  13   4        9.56       11.82      4.72 o 
  -6  13   4        2.30        2.37      3.02 o 
  -5  13   4        0.76       -2.77      3.06 o 
  -4  13   4       40.28       37.33      7.48 o 
  -3  13   4       12.14       11.04      3.09 o 
  -2  13   4        7.62        2.36      2.20 o 
  -1  13   4        1.20        1.10      2.22 o 
   0  13   4        5.85        2.25      2.23 o 
   1  13   4        4.55        1.81      4.93 o 
   2  13   4       29.07       16.62      5.44 o 
   3  13   4       88.20       87.38      7.51 o 
   4  13   4        1.41        0.98      2.94 o 
   5  13   4       15.78       15.00      3.76 o 
   6  13   4       12.66       11.14      4.66 o 
  -6  14   4        0.00       -1.87      3.10 o 
  -5  14   4        0.02       -2.49      3.56 o 
  -4  14   4       23.41       37.78      5.95 o 
  -3  14   4       20.17       18.91      3.82 o 
  -2  14   4        3.20        6.10      5.36 o 
  -1  14   4       57.97       57.53      5.18 o 
   0  14   4        4.99        3.84      2.54 o 
   1  14   4       14.35        7.62      5.25 o 
   2  14   4        4.24        5.48      3.55 o 
   3  14   4      201.18      195.42     10.35 o 
   4  14   4       12.60        9.22      4.30 o 
   5  14   4        1.41        4.50      3.86 o 
  -5  15   4        3.17       -1.70      4.29 o 
  -4  15   4        2.02        5.91      7.55 o 
  -3  15   4        2.02       -0.21      2.91 o 
  -2  15   4        2.83        8.19      3.26 o 
  -1  15   4        5.10        6.39      3.35 o 
   0  15   4       60.96       66.18      8.96 o 
   1  15   4        0.73        2.57      3.60 o 
   2  15   4        5.82        5.81      3.75 o 
   3  15   4       23.11       27.43      5.74 o 
  -2  16   4       13.18       26.64      4.52 o 
  -1  16   4        1.63        4.29      3.14 o 
   0  16   4        1.57        6.27      3.33 o 
   1  16   4        0.01       -0.90      5.12 o 
 -11   0   5        7.29       21.56      4.51 o 
  -9   0   5      138.41      127.14      7.04 o 
  -7   0   5      393.08      415.39     10.97 o 
  -5   0   5      402.99      344.94      8.67 o 
  -3   0   5      373.21      404.85     12.93 o 
  -1   0   5       86.32       63.52      2.57 o 
   1   0   5      248.29      267.91      6.53 o 
   3   0   5     2009.13     1908.94     25.23 o 
   5   0   5      413.34      436.40     16.51 o 
   7   0   5       22.36       18.42      5.12 o 
   9   0   5       65.51       49.51      8.57 o 
 -12   1   5       10.04        8.44      5.88 o 
 -11   1   5        1.76        2.02      2.62 o 
 -10   1   5       48.14       50.27      4.50 o 
  -9   1   5        0.01       -1.06      1.75 o 
  -8   1   5       10.16       20.80      2.53 o 
  -7   1   5       16.63       19.58      2.64 o 
  -6   1   5      315.22      334.23      7.57 o 
  -5   1   5      143.20      137.54      3.78 o 
  -4   1   5       23.08       20.23      1.97 o 
  -3   1   5     1482.36     1520.09     21.71 o 
  -2   1   5      424.16      368.56      5.79 o 
  -1   1   5     2892.38     2860.93     20.34 o 
   0   1   5       38.23       38.00      1.41 o 
   1   1   5     1042.17     1042.39      8.90 o 
   2   1   5       49.85       53.17      1.56 o 
   3   1   5       22.23       39.06      1.80 o 
   4   1   5      109.88      116.48      3.91 o 
   5   1   5      170.28      162.99      7.15 o 
   6   1   5       73.94       68.25      5.61 o 
   7   1   5      139.60      151.57      7.82 o 
   8   1   5        0.75        0.17      2.86 o 
   9   1   5        2.13        2.13      3.20 o 
  10   1   5        0.05        0.75      4.41 o 
 -12   2   5        2.01        4.56      8.19 o 
 -11   2   5        5.07        6.90      3.71 o 
 -10   2   5        8.51        6.13      4.91 o 
  -9   2   5        5.49        5.15      2.58 o 
  -8   2   5       26.81       22.93      2.64 o 
  -7   2   5        1.39        1.08      2.23 o 
  -6   2   5       48.47       55.01      4.08 o 
  -5   2   5      221.87      236.18      5.67 o 
  -4   2   5     3093.43     3031.10     31.39 o 
  -3   2   5      207.90      212.88      5.39 o 
  -2   2   5       17.22       19.92      1.96 o 
  -1   2   5       52.38       57.06      2.88 o 
   0   2   5       12.37        8.79      0.98 o 
   1   2   5      563.73      565.26      5.37 o 
   2   2   5     5162.74     5353.12     33.65 o 
   3   2   5       29.90       33.76      3.08 o 
   4   2   5     1306.93     1231.05     16.16 o 
   5   2   5      141.25      123.51      4.51 o 
   6   2   5        4.76        2.50      2.40 o 
   7   2   5        0.34        0.73      2.42 o 
   8   2   5       13.10        9.54      3.48 o 
   9   2   5        8.42        6.43      3.46 o 
  10   2   5       37.11       31.41      5.52 o 
 -11   3   5        0.92        3.14      4.54 o 
 -10   3   5       34.54       38.08      5.47 o 
  -9   3   5        0.01       -0.89      4.07 o 
  -8   3   5       52.28       58.04      4.28 o 
  -7   3   5      100.81      110.26      5.07 o 
  -6   3   5       55.62       60.18      3.01 o 
  -5   3   5       13.41       16.89      1.98 o 
  -4   3   5      343.38      326.61      7.27 o 
  -3   3   5     3155.21     3040.61     32.25 o 
  -2   3   5       29.55       31.35      2.33 o 
  -1   3   5     2206.67     2212.05     20.84 o 
   0   3   5      348.61      370.42      6.14 o 
   1   3   5     1223.74     1207.84      9.42 o 
   2   3   5      468.60      489.98      5.19 o 
   3   3   5      122.23      141.46      3.57 o 
   4   3   5      316.09      321.19      7.93 o 
   5   3   5      132.16      137.08     11.89 o 
   6   3   5        4.65        5.61      2.70 o 
   7   3   5      342.31      339.39     24.89 o 
   8   3   5        7.47        6.35      3.19 o 
   9   3   5        5.39        2.24      3.58 o 
  10   3   5        4.82        9.83      4.02 o 
 -11   4   5        7.70       11.91      4.24 o 
 -10   4   5        0.23        6.26      2.90 o 
  -9   4   5       13.57       10.55      2.91 o 
  -8   4   5       53.40       53.30      4.27 o 
  -7   4   5        0.04        1.36      2.69 o 
  -6   4   5        0.92        0.79      1.72 o 
  -5   4   5      614.76      549.21     12.67 o 
  -4   4   5      813.08      825.94     12.66 o 
  -3   4   5      225.42      213.48      8.14 o 
  -2   4   5      395.79      444.21      8.09 o 
  -1   4   5      664.19      603.35     10.39 o 
   0   4   5      330.57      337.12      4.51 o 
   1   4   5      658.12      760.34      7.62 o 
   2   4   5     1630.45     1689.31     14.98 o 
   3   4   5       72.50       92.53      4.40 o 
   4   4   5       63.97       71.09      5.44 o 
   5   4   5        0.17       -1.24      1.44 o 
   6   4   5      102.98      103.54      6.65 o 
   7   4   5       21.12       14.38      8.64 o 
   8   4   5       18.60       11.95      3.84 o 
   9   4   5       19.94       22.00     12.60 o 
  10   4   5        1.34       -2.24      3.16 o 
 -11   5   5        8.80       11.56      4.39 o 
 -10   5   5       43.23       51.55      6.66 o 
  -9   5   5        1.65        0.45      2.61 o 
  -8   5   5       23.92       22.20      3.30 o 
  -7   5   5      167.87      161.01      6.20 o 
  -6   5   5        4.28        2.84      2.40 o 
  -5   5   5        6.32        5.16      1.98 o 
  -4   5   5      192.38      194.38      6.13 o 
  -3   5   5      140.66      113.99      4.25 o 
  -2   5   5      308.28      330.98     12.48 o 
  -1   5   5     2921.05     3087.48     29.64 o 
   0   5   5      111.48      125.36      2.78 o 
   1   5   5        7.96       10.97      1.25 o 
   2   5   5        0.72        1.15      0.83 o 
   3   5   5       81.51       78.38      3.74 o 
   4   5   5       36.32       40.34      3.17 o 
   5   5   5       27.03       36.60      3.31 o 
   6   5   5        4.19        2.96      1.97 o 
   7   5   5       30.02       41.57      5.26 o 
   8   5   5        0.02        1.79      2.95 o 
   9   5   5        0.52        1.54      3.37 o 
  10   5   5        9.05        7.86      4.20 o 
 -11   6   5        0.94       -2.32      3.51 o 
 -10   6   5        0.65        1.52      3.29 o 
  -9   6   5        9.25       11.24      3.80 o 
  -8   6   5       67.78       74.12      8.46 o 
  -7   6   5        5.38        5.21      2.30 o 
  -6   6   5       80.22       74.06      5.52 o 
  -5   6   5       41.16       34.61      3.70 o 
  -4   6   5      218.08      230.14      6.42 o 
  -3   6   5      289.85      298.45      7.11 o 
  -2   6   5       11.40       14.23      2.05 o 
  -1   6   5       98.14       90.47      3.42 o 
   0   6   5     1101.70     1178.82     10.98 o 
   1   6   5       85.15       99.24      2.87 o 
   2   6   5      365.40      369.75      5.65 o 
   3   6   5      267.62      289.80      7.10 o 
   4   6   5      718.18      696.35     12.22 o 
   5   6   5        1.91        1.72      1.83 o 
   6   6   5       30.15       27.00      3.29 o 
   7   6   5       85.85      106.33      7.42 o 
   8   6   5        0.21       -0.45      2.86 o 
   9   6   5        0.12        1.73      3.44 o 
 -11   7   5       16.14       12.26      4.72 o 
 -10   7   5        2.95        1.99      4.67 o 
  -9   7   5       27.49       25.59      5.64 o 
  -8   7   5       19.05       23.22      4.84 o 
  -7   7   5        1.69       -0.39      2.03 o 
  -6   7   5       29.65       32.43      9.40 o 
  -5   7   5       50.12       57.96      4.31 o 
  -4   7   5      124.94      141.47      9.19 o 
  -3   7   5       32.67       42.58      3.50 o 
  -2   7   5      154.30      156.21      7.60 o 
  -1   7   5       21.17       17.39      2.94 o 
   0   7   5       30.72       34.80      1.85 o 
   1   7   5     1437.84     1455.27     14.34 o 
   2   7   5      164.53      154.25      4.58 o 
   3   7   5      130.55      123.02      9.94 o 
   4   7   5       11.03       15.86      2.61 o 
   5   7   5      451.58      395.16     10.16 o 
   6   7   5      139.06      125.26      5.78 o 
   7   7   5        2.72        1.15      3.19 o 
   8   7   5        3.55        3.07      3.47 o 
   9   7   5        2.70        1.93      4.99 o 
 -10   8   5        7.56       10.41      4.43 o 
  -9   8   5        4.34        0.79      2.83 o 
  -8   8   5       20.63       23.85      3.99 o 
  -7   8   5       10.98       16.19      3.32 o 
  -6   8   5       28.71       36.45      4.70 o 
  -5   8   5       43.07       37.54      3.61 o 
  -4   8   5       21.39       15.64      2.59 o 
  -3   8   5      257.23      243.56      6.95 o 
  -2   8   5      212.69      205.26      9.99 o 
  -1   8   5        3.13        3.68      1.66 o 
   0   8   5      537.48      569.38      8.42 o 
   1   8   5       55.67       54.30      2.63 o 
   2   8   5      409.76      408.87      9.05 o 
   3   8   5      180.37      178.93      5.40 o 
   4   8   5      121.37      140.36      6.96 o 
   5   8   5        4.36        6.59      2.39 o 
   6   8   5       15.43       14.20      3.59 o 
   7   8   5        4.16        3.20      3.50 o 
   8   8   5       22.29       21.20      4.86 o 
   9   8   5       10.71       10.73      4.08 o 
 -10   9   5        0.00        2.77      3.71 o 
  -9   9   5       33.07       26.99      5.42 o 
  -8   9   5      115.18      116.58      6.73 o 
  -7   9   5        1.31        3.79      2.61 o 
  -6   9   5       67.58       58.64      9.60 o 
  -5   9   5      201.81      201.91      7.01 o 
  -4   9   5      451.69      460.52     12.26 o 
  -3   9   5        1.37        2.11      1.87 o 
  -2   9   5     1003.88      992.51     14.06 o 
  -1   9   5       63.73       82.41      5.72 o 
   0   9   5      118.46      118.76      4.12 o 
   1   9   5      862.60      872.86     12.34 o 
   2   9   5      250.21      240.42      7.52 o 
   3   9   5      188.73      180.88      5.65 o 
   4   9   5        0.20        1.70      2.23 o 
   5   9   5       91.17       91.15      5.31 o 
   6   9   5      246.84      257.86      8.42 o 
   7   9   5        0.17        1.45      2.50 o 
   8   9   5        2.92        0.12      3.50 o 
  -9  10   5        2.04       -2.67      6.84 o 
  -8  10   5       14.19       11.43      3.56 o 
  -7  10   5       20.99       21.68      3.88 o 
  -6  10   5        2.43        0.96      2.42 o 
  -5  10   5       68.58       59.63      9.77 o 
  -4  10   5        1.25        0.99      2.60 o 
  -3  10   5       74.47       72.40      6.00 o 
  -2  10   5       27.46       29.88      2.96 o 
  -1  10   5       40.95       44.66      3.45 o 
   0  10   5       38.79       37.25      4.61 o 
   1  10   5       40.42       51.74      3.95 o 
   2  10   5        3.03        2.35      2.37 o 
   3  10   5       15.29       13.02      2.44 o 
   4  10   5        3.14        4.87      2.12 o 
   5  10   5       12.58       12.60      3.02 o 
   6  10   5        2.38        3.43      3.17 o 
   7  10   5       27.97       27.08      4.92 o 
   8  10   5        7.89        8.08      4.21 o 
  -9  11   5        0.84        5.77      4.01 o 
  -8  11   5       14.53       12.41      4.52 o 
  -7  11   5        4.56        3.63      2.81 o 
  -6  11   5       16.41       12.14      3.99 o 
  -5  11   5       55.39       67.08      4.99 o 
  -4  11   5        2.56        0.79      2.08 o 
  -3  11   5      100.34       75.46      9.13 o 
  -2  11   5       50.55       39.17      5.76 o 
  -1  11   5      339.98      317.47      7.79 o 
   0  11   5      184.33      182.56      6.66 o 
   1  11   5      345.39      324.66     11.53 o 
   2  11   5        7.99        8.51      2.69 o 
   3  11   5      212.72      231.25      8.12 o 
   4  11   5      146.23      143.30      5.64 o 
   5  11   5        0.86       -0.64      2.35 o 
   6  11   5        0.21        1.11      2.62 o 
   7  11   5        5.35       13.38      3.44 o 
  -8  12   5       11.66       10.44      4.59 o 
  -7  12   5        0.35        6.45      3.12 o 
  -6  12   5        1.14       -1.85      2.83 o 
  -5  12   5       26.24       23.52      4.74 o 
  -4  12   5        5.12        0.76      2.48 o 
  -3  12   5       83.01       84.08      7.91 o 
  -2  12   5       75.40       87.12      4.68 o 
  -1  12   5       29.30       35.92      3.46 o 
   0  12   5      191.09      186.81      5.56 o 
   1  12   5       10.34        8.18      3.60 o 
   2  12   5       35.30       40.48      5.38 o 
   3  12   5       39.96       43.75      6.96 o 
   4  12   5        9.13       14.62      4.14 o 
   5  12   5       28.71       34.60      3.84 o 
   6  12   5       23.53       23.48      4.13 o 
  -7  13   5        0.07       -0.34      3.19 o 
  -6  13   5       22.73       18.54      4.87 o 
  -5  13   5       19.25       15.89      4.57 o 
  -4  13   5        0.66       -0.62      3.22 o 
  -3  13   5       57.88       59.43      4.97 o 
  -2  13   5       64.85       64.67      9.16 o 
  -1  13   5        4.56        1.35      2.11 o 
   0  13   5      132.34      139.78      5.30 o 
   1  13   5       13.08       16.81      4.24 o 
   2  13   5       63.80       50.76      6.28 o 
   3  13   5       30.02       32.91      6.40 o 
   4  13   5       44.04       41.24      4.90 o 
   5  13   5        0.05        1.57      2.70 o 
  -6  14   5       19.40       14.70      5.01 o 
  -5  14   5        7.00        5.03      4.99 o 
  -4  14   5       38.20       37.73      6.02 o 
  -3  14   5        3.78        6.45      3.90 o 
  -2  14   5       29.17       29.97      4.88 o 
  -1  14   5        4.69        5.33      3.12 o 
   0  14   5        1.06        4.32      2.47 o 
   1  14   5        0.68        1.28      3.71 o 
   2  14   5       21.31       13.06      8.64 o 
   3  14   5        0.84        4.07      3.84 o 
   4  14   5        7.16        4.16      3.89 o 
  -4  15   5       15.17       15.27      5.04 o 
  -3  15   5        2.19        2.74      4.61 o 
  -2  15   5        2.03        5.76      3.20 o 
  -1  15   5        2.04        1.42      2.91 o 
   0  15   5       15.47       17.90      3.94 o 
   1  15   5        6.61        2.70      3.64 o 
   2  15   5        0.28        4.42      4.67 o 
   3  15   5        2.97        4.10      4.07 o 
  -1  16   5        1.40        2.52      5.69 o 
 -12   0   6       53.31       38.76      8.70 o 
 -10   0   6        7.82        0.38      4.48 o 
  -8   0   6      105.57      112.58      6.39 o 
  -6   0   6        1.01        1.72      1.96 o 
  -4   0   6      336.02      381.76     13.82 o 
  -2   0   6     1163.02     1060.79     17.08 o 
   0   0   6     1127.34     1064.95     18.25 o 
   2   0   6      248.81      312.49      5.99 o 
   4   0   6       41.51       60.77      6.52 o 
   6   0   6      100.86       84.31      8.83 o 
   8   0   6      457.11      467.72     21.11 o 
  10   0   6       93.65      111.30     12.79 o 
 -12   1   6        0.24        5.50      5.63 o 
 -11   1   6        7.95       15.67      3.45 o 
 -10   1   6       11.40       15.20      3.21 o 
  -9   1   6       12.07       12.24      3.15 o 
  -8   1   6        9.66       10.66      2.19 o 
  -7   1   6        4.23        4.31      1.74 o 
  -6   1   6      152.76      142.52      4.31 o 
  -5   1   6       37.95       39.68      2.78 o 
  -4   1   6     1002.17      944.96     30.54 o 
  -3   1   6      306.96      301.20      6.67 o 
  -2   1   6      762.77      697.65     10.02 o 
  -1   1   6       71.34       80.78      2.50 o 
   0   1   6       46.13       52.28      1.79 o 
   1   1   6      451.32      521.01      5.77 o 
   2   1   6      782.75      784.35      7.64 o 
   3   1   6      146.68      129.21      3.23 o 
   4   1   6      221.78      215.99      8.01 o 
   5   1   6       45.03       41.67      5.95 o 
   6   1   6        2.24        2.24      3.07 o 
   7   1   6       68.12       67.20      8.32 o 
   8   1   6        3.97        2.88      3.08 o 
   9   1   6       25.58       26.97      9.21 o 
  10   1   6       15.67       15.14      5.05 o 
 -11   2   6        0.63        0.04      2.79 o 
 -10   2   6        2.18        0.61      3.49 o 
  -9   2   6       53.73       52.43      4.47 o 
  -8   2   6        0.72        1.73      2.14 o 
  -7   2   6      287.83      298.06      8.04 o 
  -6   2   6      188.47      185.85      4.81 o 
  -5   2   6      125.18      129.95      4.31 o 
  -4   2   6      286.50      303.00      7.19 o 
  -3   2   6      109.47      114.20      4.33 o 
  -2   2   6      426.64      460.24      8.32 o 
  -1   2   6     6667.91     7075.22     47.06 o 
   0   2   6     1894.24     2041.34     19.42 o 
   1   2   6     1118.99     1120.73      9.86 o 
   2   2   6      314.71      327.27      4.02 o 
   3   2   6       37.05       43.53      1.91 o 
   4   2   6        0.14        4.95      1.73 o 
   5   2   6        0.14        0.75      2.11 o 
   6   2   6        1.54       -2.12      2.12 o 
   7   2   6       25.37       27.41      4.54 o 
   8   2   6       28.88       27.94      4.90 o 
   9   2   6        0.75       -1.42      3.33 o 
  10   2   6       33.13       25.38      5.52 o 
 -11   3   6        0.11       -2.55      2.55 o 
 -10   3   6       25.38       38.46      4.53 o 
  -9   3   6       33.84       29.69      3.76 o 
  -8   3   6        8.28        7.01      2.48 o 
  -7   3   6        0.07        4.80      2.12 o 
  -6   3   6      427.29      428.35     11.72 o 
  -5   3   6       74.19       81.95      5.29 o 
  -4   3   6      987.36      886.64     13.62 o 
  -3   3   6        0.04        0.69      1.36 o 
  -2   3   6     1107.13     1159.99     15.37 o 
  -1   3   6      245.56      268.40      4.39 o 
   0   3   6      439.87      438.90      5.20 o 
   1   3   6      709.95      765.53      7.02 o 
   2   3   6      740.72      881.27      8.15 o 
   3   3   6        3.79        2.27      0.83 o 
   4   3   6      532.62      547.43      9.96 o 
   5   3   6      234.22      222.77      8.73 o 
   6   3   6        0.09        1.03      2.39 o 
   7   3   6       11.59       14.50      3.68 o 
   8   3   6       57.95       70.41      6.87 o 
   9   3   6       16.60       13.57      4.23 o 
 -11   4   6        0.13        2.74      3.71 o 
 -10   4   6        0.25       -0.27      2.70 o 
  -9   4   6        3.12        2.89      2.56 o 
  -8   4   6        4.31        9.98      2.57 o 
  -7   4   6       22.15       18.59      5.39 o 
  -6   4   6      109.49       85.88      5.79 o 
  -5   4   6      106.69      113.54      4.92 o 
  -4   4   6      261.45      236.26      6.50 o 
  -3   4   6     1283.83     1358.74     17.96 o 
  -2   4   6      448.43      460.98      9.66 o 
  -1   4   6     2606.52     2716.00     22.26 o 
   0   4   6      500.67      441.00      7.00 o 
   1   4   6      233.51      247.55      4.24 o 
   2   4   6      336.06      360.48      5.62 o 
   3   4   6      336.30      307.31      6.91 o 
   4   4   6        3.92        3.71      1.75 o 
   5   4   6        0.02        2.08      1.78 o 
   6   4   6       38.20       39.76      5.95 o 
   7   4   6       15.52        9.57      3.46 o 
   8   4   6       34.27       26.68      4.98 o 
   9   4   6        0.01        1.31      3.42 o 
 -11   5   6        0.44        2.12      3.75 o 
 -10   5   6        7.16       10.07      3.23 o 
  -9   5   6       13.82        9.12      2.88 o 
  -8   5   6       44.71       40.97      4.23 o 
  -7   5   6       93.82       95.85      5.31 o 
  -6   5   6       22.64       21.36      3.80 o 
  -5   5   6        3.44        2.79      2.04 o 
  -4   5   6      882.10      970.21     27.80 o 
  -3   5   6       65.19       49.65      4.83 o 
  -2   5   6       29.94       31.15      3.69 o 
  -1   5   6       37.27       46.29      5.72 o 
   0   5   6       54.00       58.50      2.76 o 
   1   5   6        4.75        5.55      0.97 o 
   2   5   6        0.16        0.86      1.62 o 
   3   5   6      295.31      288.48     10.34 o 
   4   5   6       12.67       13.27      2.36 o 
   5   5   6      151.09      139.31      5.47 o 
   6   5   6       15.72       10.36      3.55 o 
   7   5   6       93.77       89.84      7.19 o 
   8   5   6        8.81        8.03      3.70 o 
   9   5   6       11.22       15.77      4.46 o 
 -11   6   6        8.81        8.82      4.39 o 
 -10   6   6        3.06        0.99      2.92 o 
  -9   6   6       47.92       44.47      4.66 o 
  -8   6   6        1.40        2.29      2.49 o 
  -7   6   6      114.64      109.15      5.76 o 
  -6   6   6       56.31       40.63      4.68 o 
  -5   6   6       64.89       70.73      5.66 o 
  -4   6   6      103.66      102.07      5.67 o 
  -3   6   6        0.83        0.75      1.52 o 
  -2   6   6      157.36      175.98      5.55 o 
  -1   6   6      309.06      282.23      6.83 o 
   0   6   6      134.68      143.85      3.21 o 
   1   6   6      131.96      121.40      3.07 o 
   2   6   6      197.51      197.35      8.94 o 
   3   6   6        4.60        7.73      2.47 o 
   4   6   6       31.84       41.31      3.51 o 
   5   6   6       24.57       21.19      2.96 o 
   6   6   6        1.19       -1.96      2.75 o 
   7   6   6       75.12       61.70      6.47 o 
   8   6   6        5.39        2.65      3.33 o 
   9   6   6        0.32        1.50      3.84 o 
 -10   7   6       18.65       19.43      4.05 o 
  -9   7   6        2.88        2.69      2.92 o 
  -8   7   6      133.13      129.11      9.05 o 
  -7   7   6        0.85        2.65      2.36 o 
  -6   7   6       33.02       41.63      4.91 o 
  -5   7   6      119.86      129.03      5.54 o 
  -4   7   6      135.25      123.89      7.47 o 
  -3   7   6       10.97       10.76      2.25 o 
  -2   7   6      305.50      311.95     10.37 o 
  -1   7   6       32.95       43.14      2.88 o 
   0   7   6        0.12        0.70      1.16 o 
   1   7   6      100.35       99.13      4.02 o 
   2   7   6      298.80      283.64      6.43 o 
   3   7   6      150.11      125.48      4.64 o 
   4   7   6      369.80      342.90      8.70 o 
   5   7   6        3.69        4.92      2.23 o 
   6   7   6        0.57       -0.89      2.12 o 
   7   7   6       82.57       79.33     11.58 o 
   8   7   6       28.75       33.89      5.65 o 
 -10   8   6        1.27        2.60      3.78 o 
  -9   8   6       48.34       39.39      5.67 o 
  -8   8   6        2.48        1.06      2.80 o 
  -7   8   6        5.88        9.85      5.50 o 
  -6   8   6       36.36       37.12      6.10 o 
  -5   8   6      271.24      256.52      7.83 o 
  -4   8   6      108.71      113.23      5.21 o 
  -3   8   6       64.42       61.29      4.04 o 
  -2   8   6      255.89      246.20      7.13 o 
  -1   8   6      261.97      279.29      6.54 o 
   0   8   6      723.40      690.77     10.82 o 
   1   8   6       44.66       39.18      2.39 o 
   2   8   6        4.75        5.73      2.03 o 
   3   8   6        2.99        4.06      1.94 o 
   4   8   6       19.23       29.64      3.06 o 
   5   8   6      102.88      106.84      5.88 o 
   6   8   6       56.96       64.27      4.93 o 
   7   8   6        0.92        0.38      2.80 o 
   8   8   6       35.79       32.44      5.52 o 
 -10   9   6        6.16        8.48      4.50 o 
  -9   9   6        0.00       -2.54      2.73 o 
  -8   9   6      130.28      142.27      7.44 o 
  -7   9   6      370.94      411.67     13.62 o 
  -6   9   6       32.92       34.66      6.12 o 
  -5   9   6      241.14      261.60      8.18 o 
  -4   9   6      192.09      205.99      7.08 o 
  -3   9   6      117.76      126.02      5.50 o 
  -2   9   6        0.00        1.90      2.04 o 
  -1   9   6      344.15      345.72      7.70 o 
   0   9   6      249.11      254.90      6.56 o 
   1   9   6      338.97      357.19     10.02 o 
   2   9   6       61.47       56.89      4.55 o 
   3   9   6     1047.16     1012.43     14.65 o 
   4   9   6      140.92      152.81      5.63 o 
   5   9   6      162.34      154.00      7.67 o 
   6   9   6       15.87       12.62      3.16 o 
   7   9   6       19.39       23.08      5.76 o 
   8   9   6        8.38       10.71      4.33 o 
  -9  10   6        4.69        8.47      7.68 o 
  -8  10   6        1.61        5.36      3.14 o 
  -7  10   6        0.47       -1.24      3.10 o 
  -6  10   6        9.55        3.09      3.37 o 
  -5  10   6       31.57       33.05      3.95 o 
  -4  10   6      126.18      143.78      6.42 o 
  -3  10   6        3.74        5.22      2.26 o 
  -2  10   6       93.89      114.74      5.33 o 
  -1  10   6        0.02        2.37      1.82 o 
   0  10   6      108.59      122.80      5.04 o 
   1  10   6        4.39        4.85      3.12 o 
   2  10   6      496.82      462.51     11.26 o 
   3  10   6        0.99        0.86      2.24 o 
   4  10   6      130.79      142.58      6.32 o 
   5  10   6       38.12       37.88      3.74 o 
   6  10   6       24.56       20.80      3.79 o 
   7  10   6       44.86       56.67      6.78 o 
  -8  11   6        8.25        2.95      3.40 o 
  -7  11   6       52.71       50.67      9.21 o 
  -6  11   6        0.02        3.13      2.72 o 
  -5  11   6        5.18        9.96      3.00 o 
  -4  11   6      431.11      420.66     10.80 o 
  -3  11   6        4.86        6.09      3.21 o 
  -2  11   6       16.33       10.42      2.57 o 
  -1  11   6        3.61        2.65      1.96 o 
   0  11   6      626.02      616.15     13.39 o 
   1  11   6      233.54      244.89     10.31 o 
   2  11   6        0.16        1.14      2.28 o 
   3  11   6       64.96       65.86     10.40 o 
   4  11   6        3.00        2.29      2.53 o 
   5  11   6       81.84       71.61      5.66 o 
   6  11   6        0.42        1.57      2.38 o 
  -8  12   6        6.35        0.99      3.44 o 
  -7  12   6        9.18       17.22      4.88 o 
  -6  12   6       25.81       28.15      5.43 o 
  -5  12   6       49.16       53.32      5.81 o 
  -4  12   6       22.81       15.25      3.19 o 
  -3  12   6        7.51       10.46      2.97 o 
  -2  12   6       12.82       18.58      2.94 o 
  -1  12   6        4.78        1.46      1.96 o 
   0  12   6        0.01        3.79      2.45 o 
   1  12   6       38.90       47.00     10.17 o 
   2  12   6       18.70       16.50      6.65 o 
   3  12   6       19.89       17.18      4.74 o 
   4  12   6       15.09        9.69      3.25 o 
   5  12   6        5.35        4.37      3.05 o 
   6  12   6       10.15        9.01      3.51 o 
  -7  13   6        0.28        0.30      3.13 o 
  -6  13   6        3.51       -1.23      3.66 o 
  -5  13   6      136.17      150.27      9.50 o 
  -4  13   6       18.04        8.89      3.09 o 
  -3  13   6       14.45       17.29      5.55 o 
  -2  13   6        0.37       -1.02      2.09 o 
  -1  13   6       40.73       39.86      3.89 o 
   0  13   6      141.61      124.09      7.02 o 
   1  13   6      208.68      219.83      8.61 o 
   2  13   6        0.01       -0.49      3.37 o 
   3  13   6       28.90       20.64      5.12 o 
   4  13   6        2.52       -0.80      2.75 o 
   5  13   6        2.93        2.05      2.95 o 
  -5  14   6       45.26       42.02      6.47 o 
  -4  14   6        0.00        3.79      3.73 o 
  -3  14   6       16.46       16.78      4.92 o 
  -2  14   6       11.18       17.06      3.26 o 
  -1  14   6        7.74        9.86      3.45 o 
   0  14   6        3.09        3.84      3.41 o 
   1  14   6       66.08       47.07      7.62 o 
   2  14   6       10.23       14.34      4.64 o 
   3  14   6        2.07        1.28      4.73 o 
  -4  15   6        0.00        6.27      4.18 o 
  -3  15   6        1.35       -2.56      3.72 o 
  -2  15   6        2.30        2.27      3.00 o 
  -1  15   6        0.28        1.17      3.13 o 
   0  15   6        2.15        3.23      3.16 o 
   1  15   6       27.50       23.72      4.33 o 
   2  15   6        8.29        8.18      4.59 o 
 -11   0   7        0.00        0.77      4.73 o 
  -9   0   7       60.32       70.62      8.96 o 
  -7   0   7       28.71       36.69      4.00 o 
  -5   0   7      444.50      448.71     16.64 o 
  -3   0   7      634.66      631.43     13.07 o 
  -1   0   7       48.09       48.66      2.70 o 
   1   0   7     1750.10     2050.28     26.52 o 
   3   0   7       24.53       27.49      3.41 o 
   5   0   7     1787.02     1834.19     43.68 o 
   7   0   7      157.31      138.43     11.77 o 
   9   0   7       22.01       24.05      7.29 o 
 -11   1   7        1.53        0.42      3.64 o 
 -10   1   7        1.33        1.72      3.43 o 
  -9   1   7        9.23        6.85      2.77 o 
  -8   1   7       22.36       13.57      3.41 o 
  -7   1   7      285.16      295.31      8.08 o 
  -6   1   7      240.91      267.05      5.94 o 
  -5   1   7       81.56       82.59      5.38 o 
  -4   1   7       12.07       21.88      3.48 o 
  -3   1   7      497.31      468.91     11.24 o 
  -2   1   7      332.59      366.22      5.50 o 
  -1   1   7      980.83     1006.00      9.48 o 
   0   1   7        5.65        2.80      0.94 o 
   1   1   7      230.72      207.26      3.64 o 
   2   1   7       98.35      122.69      2.84 o 
   3   1   7      169.20      184.15      4.11 o 
   4   1   7     1196.78     1196.42     25.32 o 
   5   1   7       10.17        7.40      3.84 o 
   6   1   7        4.30        7.93      5.69 o 
   7   1   7       64.16       85.65     12.47 o 
   8   1   7       63.88       72.87      7.19 o 
   9   1   7        0.44        0.66      3.29 o 
 -11   2   7        0.01        2.74      2.82 o 
 -10   2   7       34.96       47.45      5.24 o 
  -9   2   7       43.40       49.60      8.34 o 
  -8   2   7       13.98       20.24      4.32 o 
  -7   2   7        2.49        6.30      2.52 o 
  -6   2   7      332.95      331.16     10.50 o 
  -5   2   7      152.50      154.93      4.88 o 
  -4   2   7     2005.10     2070.98     25.16 o 
  -3   2   7      418.45      421.88      8.65 o 
  -2   2   7      237.71      216.80     10.00 o 
  -1   2   7        4.25        9.99      1.22 o 
   0   2   7      849.20     1048.75      9.76 o 
   1   2   7      300.36      287.35      4.33 o 
   2   2   7      200.36      209.09      3.59 o 
   3   2   7        2.13        1.10      1.16 o 
   4   2   7      264.18      266.51      6.20 o 
   5   2   7       87.47       66.31      5.69 o 
   6   2   7       46.66       46.18      7.87 o 
   7   2   7       20.55       25.44      4.48 o 
   8   2   7        9.22        6.36      8.38 o 
   9   2   7        0.91        0.54      3.48 o 
 -11   3   7        3.24        2.26      3.12 o 
 -10   3   7        1.31        0.02      3.11 o 
  -9   3   7       30.59       31.79      4.10 o 
  -8   3   7       21.90       24.75      3.47 o 
  -7   3   7      446.08      438.94     10.21 o 
  -6   3   7        1.86        4.41      2.67 o 
  -5   3   7      221.81      224.86     14.14 o 
  -4   3   7      111.60      118.16      4.91 o 
  -3   3   7        0.02        8.86      3.43 o 
  -2   3   7      698.21      745.94     12.71 o 
  -1   3   7      935.33      987.96      9.37 o 
   0   3   7       95.63       93.10      2.50 o 
   1   3   7      222.55      194.25      3.51 o 
   2   3   7      345.32      328.83      5.56 o 
   3   3   7       89.93       89.46      4.85 o 
   4   3   7       60.97       66.98      3.04 o 
   5   3   7      146.77      157.14      7.86 o 
   6   3   7      142.27      148.29     12.09 o 
   7   3   7       17.24       19.39      4.21 o 
   8   3   7        2.85        2.23      3.26 o 
   9   3   7       10.02        5.68      3.84 o 
 -11   4   7        5.67        4.94      3.31 o 
 -10   4   7        5.01        1.38      2.76 o 
  -9   4   7        3.49        6.03      2.75 o 
  -8   4   7       47.82       47.73      4.47 o 
  -7   4   7       75.87       75.45      9.18 o 
  -6   4   7      345.47      334.60     10.86 o 
  -5   4   7      117.57      118.72      5.27 o 
  -4   4   7      340.47      303.09      7.73 o 
  -3   4   7       99.04       92.99      4.28 o 
  -2   4   7       32.54       26.23      3.86 o 
  -1   4   7      560.15      542.04      6.99 o 
   0   4   7       34.56       47.41      2.18 o 
   1   4   7       18.43       19.03      1.39 o 
   2   4   7       33.20       29.36      2.09 o 
   3   4   7       35.29       37.37      2.45 o 
   4   4   7        0.02       -1.11      1.11 o 
   5   4   7       86.67      100.01      6.67 o 
   6   4   7       44.48       38.78      5.13 o 
   7   4   7        0.08       -1.44      2.76 o 
   8   4   7       11.28        5.49      3.70 o 
   9   4   7       11.30        7.43      4.26 o 
 -11   5   7        1.30        1.76      3.14 o 
 -10   5   7        0.03        2.68      2.82 o 
  -9   5   7       17.34       18.42      3.56 o 
  -8   5   7       11.16       12.78      3.08 o 
  -7   5   7      133.26      157.33      8.05 o 
  -6   5   7        9.74       17.98      3.73 o 
  -5   5   7       97.67       91.22      4.83 o 
  -4   5   7      224.47      210.71      9.98 o 
  -3   5   7      103.37      119.20      5.17 o 
  -2   5   7        8.46        3.66      1.72 o 
  -1   5   7        3.50        5.73      1.86 o 
   0   5   7      186.95      179.18      3.94 o 
   1   5   7      802.34      818.14      8.83 o 
   2   5   7      332.36      310.06      5.90 o 
   3   5   7      377.88      358.58      6.58 o 
   4   5   7      149.51      152.03      5.03 o 
   5   5   7        3.65        1.73      2.81 o 
   6   5   7      171.81      168.91     20.85 o 
   7   5   7        0.02       -0.65      3.20 o 
   8   5   7       14.80       10.96      4.08 o 
   9   5   7        1.75       -1.22      3.66 o 
 -11   6   7       18.30       23.96     12.03 o 
 -10   6   7        8.37        7.96      3.42 o 
  -9   6   7        0.31        1.45      2.66 o 
  -8   6   7       27.93       21.12      7.11 o 
  -7   6   7       99.95       93.18      6.78 o 
  -6   6   7       41.91       34.17      5.57 o 
  -5   6   7       19.63       23.86      3.17 o 
  -4   6   7      702.13      691.20     12.73 o 
  -3   6   7        3.65        8.04      2.04 o 
  -2   6   7      107.05      109.06      4.69 o 
  -1   6   7      340.67      358.95      8.09 o 
   0   6   7       84.87      102.73      3.45 o 
   1   6   7       59.41       57.61      2.83 o 
   2   6   7       18.52       22.36      2.12 o 
   3   6   7       88.31       78.58      5.94 o 
   4   6   7      411.59      359.50      7.88 o 
   5   6   7       13.56       18.20      2.96 o 
   6   6   7        0.91        1.75      2.79 o 
   7   6   7       16.63        8.05      3.73 o 
   8   6   7       16.89       15.15      6.14 o 
 -10   7   7        1.54        2.54      3.25 o 
  -9   7   7       25.94       22.98      4.96 o 
  -8   7   7       18.82       20.17      6.59 o 
  -7   7   7      107.57      114.81      7.46 o 
  -6   7   7        0.03       -1.37      1.97 o 
  -5   7   7       24.84       19.49      3.54 o 
  -4   7   7       81.32       90.74      4.88 o 
  -3   7   7       24.82       24.96      3.03 o 
  -2   7   7       44.13       32.39      3.26 o 
  -1   7   7       80.53       80.13      4.18 o 
   0   7   7        4.46        5.12      1.42 o 
   1   7   7      108.49      101.41      5.41 o 
   2   7   7        7.89        7.64      1.72 o 
   3   7   7      225.36      240.74      6.46 o 
   4   7   7      327.33      288.03      7.28 o 
   5   7   7      213.82      221.93      6.65 o 
   6   7   7        0.42        4.40      3.15 o 
   7   7   7       17.71       16.43      5.05 o 
   8   7   7        0.01        3.52      4.73 o 
 -10   8   7        0.75        0.95      3.23 o 
  -9   8   7       16.92       15.89      4.09 o 
  -8   8   7        3.35        0.54      2.75 o 
  -7   8   7        0.18        1.81      3.12 o 
  -6   8   7       63.93       47.90      4.47 o 
  -5   8   7       46.11       52.20      5.16 o 
  -4   8   7      321.31      315.57      8.73 o 
  -3   8   7       90.23       93.31      4.98 o 
  -2   8   7        2.24        5.58      2.09 o 
  -1   8   7        4.41        5.12      3.11 o 
   0   8   7       26.55       26.10      2.42 o 
   1   8   7       53.63       50.33      3.60 o 
   2   8   7       12.56        8.79      2.22 o 
   3   8   7      269.06      259.64      6.86 o 
   4   8   7       24.04       21.64      2.83 o 
   5   8   7       38.74       41.38      3.69 o 
   6   8   7       10.32       11.14      5.31 o 
   7   8   7       34.57       27.15      6.91 o 
   8   8   7       27.14       23.68      8.38 o 
  -9   9   7       21.42       28.00      4.54 o 
  -8   9   7       17.56       20.24      5.36 o 
  -7   9   7       85.16       81.66      7.01 o 
  -6   9   7       61.72       66.92      5.19 o 
  -5   9   7      329.33      336.83      9.61 o 
  -4   9   7      497.23      457.62     10.95 o 
  -3   9   7      131.45      136.06      9.76 o 
  -2   9   7      349.46      374.35     11.05 o 
  -1   9   7       17.39       12.42      2.43 o 
   0   9   7      622.72      615.93     10.83 o 
   1   9   7      119.74      115.55      6.63 o 
   2   9   7       89.22       79.88      4.04 o 
   3   9   7        0.12       -1.39      2.16 o 
   4   9   7        0.07        0.18      1.98 o 
   5   9   7       61.18       53.79      4.10 o 
   6   9   7       15.42       13.06      3.32 o 
   7   9   7        0.25        1.22      3.29 o 
  -9  10   7       32.14       36.77      5.07 o 
  -8  10   7        0.73        6.90      3.65 o 
  -7  10   7       12.21       17.77      7.10 o 
  -6  10   7        5.07        6.87      3.06 o 
  -5  10   7        0.00       -1.66      2.37 o 
  -4  10   7        0.16        1.75      2.46 o 
  -3  10   7        0.01        0.26      2.16 o 
  -2  10   7        0.17        0.44      2.05 o 
  -1  10   7      627.75      591.70     10.92 o 
   0  10   7       36.37       37.94      4.15 o 
   1  10   7       47.92       48.92      4.01 o 
   2  10   7        0.05       -1.51      1.66 o 
   3  10   7       74.77       73.52      5.44 o 
   4  10   7      112.10      106.09      6.35 o 
   5  10   7        0.10       -0.17      2.04 o 
   6  10   7        0.01       -1.43      2.28 o 
   7  10   7        0.64        0.72      2.75 o 
  -8  11   7        6.54        7.85      3.58 o 
  -7  11   7      161.33      154.94     14.91 o 
  -6  11   7        0.44       -0.98      2.59 o 
  -5  11   7       30.73       30.80      4.18 o 
  -4  11   7      345.37      359.96     10.23 o 
  -3  11   7      164.27      164.66     10.74 o 
  -2  11   7      128.10      119.42      6.53 o 
  -1  11   7       21.97       21.98      2.96 o 
   0  11   7        3.74       -0.74      2.12 o 
   1  11   7       82.28       80.39      8.61 o 
   2  11   7       19.51       21.48      3.79 o 
   3  11   7        1.22       -0.51      2.46 o 
   4  11   7       30.88       29.36      4.09 o 
   5  11   7        0.10        2.77      2.81 o 
   6  11   7        0.57       -2.19      2.61 o 
  -7  12   7        2.92        7.97      4.93 o 
  -6  12   7       20.28       19.95      4.04 o 
  -5  12   7       27.84       32.03      4.31 o 
  -4  12   7        0.60        3.01      2.65 o 
  -3  12   7       30.13       28.17      3.92 o 
  -2  12   7        0.02        0.26      2.40 o 
  -1  12   7       41.94       37.17      4.37 o 
   0  12   7       47.84       53.48      5.06 o 
   1  12   7       30.04       24.16      3.94 o 
   2  12   7       19.04       17.27      3.13 o 
   3  12   7       14.00       14.35      3.48 o 
   4  12   7       40.07       39.24      4.82 o 
   5  12   7        0.72       -2.61      2.61 o 
  -6  13   7        4.05        7.52      4.30 o 
  -5  13   7        3.81        1.23      3.59 o 
  -4  13   7        2.64        8.02      3.12 o 
  -3  13   7        5.23        3.11      2.76 o 
  -2  13   7       44.35       44.51      4.73 o 
  -1  13   7       43.58       47.38      5.15 o 
   0  13   7       34.79       26.22      4.21 o 
   1  13   7      124.39      122.42      7.26 o 
   2  13   7        0.18        0.09      2.46 o 
   3  13   7        2.38        6.73      3.09 o 
   4  13   7        8.94       10.59      3.41 o 
  -5  14   7        0.08       -0.91      3.45 o 
  -4  14   7        1.32        6.84      4.04 o 
  -3  14   7        3.15        4.53      2.94 o 
  -2  14   7        2.38        1.61      2.83 o 
  -1  14   7        7.47        6.49      3.17 o 
   0  14   7        1.92        2.04      3.71 o 
   1  14   7       19.98       22.55      4.39 o 
   2  14   7       31.73       38.73      5.10 o 
   3  14   7        7.74        2.55      3.81 o 
  -2  15   7        1.63        5.23      4.48 o 
  -1  15   7        0.05        3.73      3.51 o 
   0  15   7       16.41       11.79      3.80 o 
 -10   0   8        0.42        2.30      4.73 o 
  -8   0   8       28.03       34.16      7.29 o 
  -6   0   8       70.92       62.31      7.80 o 
  -4   0   8       41.17       28.91      5.63 o 
  -2   0   8      789.39      779.14     14.17 o 
   0   0   8     2336.90     2363.00     26.44 o 
   2   0   8     3910.70     4017.25     41.43 o 
   4   0   8      276.26      296.92      9.87 o 
   6   0   8      220.62      225.15      9.52 o 
   8   0   8        1.05       -0.77      4.22 o 
 -11   1   8       18.70       22.10      5.33 o 
 -10   1   8       30.49       23.63      4.93 o 
  -9   1   8       18.12       28.51      5.03 o 
  -8   1   8       20.11       22.62      3.37 o 
  -7   1   8       23.73       14.75      2.93 o 
  -6   1   8       86.30       95.88     10.68 o 
  -5   1   8       97.08      105.98      6.42 o 
  -4   1   8      110.96      114.37      4.98 o 
  -3   1   8       92.51      111.93      4.77 o 
  -2   1   8       84.47       83.03      2.60 o 
  -1   1   8       49.45       69.34      2.89 o 
   0   1   8     1515.78     1579.43     14.36 o 
   1   1   8      742.20      736.66      8.06 o 
   2   1   8       14.32       10.97      1.61 o 
   3   1   8      215.94      216.48      6.63 o 
   4   1   8       20.93       21.86      2.64 o 
   5   1   8      703.32      720.78     14.02 o 
   6   1   8        0.16        1.83      2.54 o 
   7   1   8      172.90      174.55     10.30 o 
   8   1   8        3.04       -0.68      3.02 o 
   9   1   8       30.18       31.85      5.97 o 
 -11   2   8        0.38       -2.12      4.54 o 
 -10   2   8        5.56        8.58      8.57 o 
  -9   2   8      119.19      104.85      6.20 o 
  -8   2   8        0.38        2.42      2.35 o 
  -7   2   8      240.56      233.58      7.51 o 
  -6   2   8       66.03       58.44     11.51 o 
  -5   2   8       65.03       73.20      8.00 o 
  -4   2   8       31.06       39.62      3.47 o 
  -3   2   8       88.53       74.59      4.11 o 
  -2   2   8       83.87       93.07      3.08 o 
  -1   2   8      833.17      856.70      8.89 o 
   0   2   8      271.90      292.50      4.73 o 
   1   2   8       54.21       58.30      2.49 o 
   2   2   8       88.46       78.93      2.98 o 
   3   2   8       15.97       19.66      2.29 o 
   4   2   8        6.86        5.15      2.19 o 
   5   2   8        0.61        1.52      2.17 o 
   6   2   8        0.83       -0.17      2.58 o 
   7   2   8       23.98       20.09      4.65 o 
   8   2   8       10.76        1.58      3.47 o 
   9   2   8       11.89       14.19      4.66 o 
 -11   3   8        2.16        7.53      3.35 o 
 -10   3   8       58.72       60.85      8.33 o 
  -9   3   8        1.84        0.23      2.50 o 
  -8   3   8       66.53       53.29      4.58 o 
  -7   3   8       36.32       37.32      5.01 o 
  -6   3   8        3.48        3.10      7.23 o 
  -5   3   8       62.88       59.71      5.39 o 
  -4   3   8      154.85      160.33      5.83 o 
  -3   3   8       29.84       23.79      2.77 o 
  -2   3   8       27.35       22.46      1.99 o 
  -1   3   8      398.52      368.28      6.09 o 
   0   3   8     2218.02     2243.23     17.96 o 
   1   3   8      151.99      168.66      3.49 o 
   2   3   8      526.96      558.72      9.13 o 
   3   3   8      194.30      187.64      5.30 o 
   4   3   8       63.84       57.69      4.40 o 
   5   3   8      179.79      193.38      7.15 o 
   6   3   8       36.62       42.49      5.52 o 
   7   3   8        9.19       11.66      3.97 o 
   8   3   8       10.31        5.45      5.05 o 
 -11   4   8        0.68       -0.08      2.98 o 
 -10   4   8       21.18       29.09      4.32 o 
  -9   4   8       62.79       58.74      6.15 o 
  -8   4   8        6.46        9.06      2.74 o 
  -7   4   8       68.20       58.80      7.74 o 
  -6   4   8       46.35       52.22      5.38 o 
  -5   4   8       13.30       12.97      2.78 o 
  -4   4   8       82.82       77.86      5.63 o 
  -3   4   8       63.16       50.78      3.69 o 
  -2   4   8       52.65       57.27      4.74 o 
  -1   4   8      354.85      333.23      6.36 o 
   0   4   8      609.34      571.33      7.46 o 
   1   4   8        9.87       15.45      2.00 o 
   2   4   8      293.15      288.03      6.47 o 
   3   4   8      274.98      276.13      5.82 o 
   4   4   8       70.40       75.40      4.87 o 
   5   4   8      105.74       90.56      5.45 o 
   6   4   8       45.06       45.66      4.55 o 
   7   4   8        8.97        1.79      3.44 o 
   8   4   8       21.40       37.97     10.55 o 
 -11   5   8        0.02        2.63      3.56 o 
 -10   5   8        5.99        6.85      3.40 o 
  -9   5   8        3.24       -2.26      2.26 o 
  -8   5   8       16.66        7.56      2.91 o 
  -7   5   8       34.52       31.01      4.88 o 
  -6   5   8        1.15       -0.18      3.13 o 
  -5   5   8      130.27      121.57      5.74 o 
  -4   5   8      103.06      109.39      5.22 o 
  -3   5   8      493.17      473.65     10.07 o 
  -2   5   8     1108.19     1088.73     16.32 o 
  -1   5   8      296.85      275.90      6.23 o 
   0   5   8       61.44       54.20      3.23 o 
   1   5   8        0.03        2.21      1.46 o 
   2   5   8      265.32      269.32      5.76 o 
   3   5   8      507.00      496.39      8.15 o 
   4   5   8       69.07       74.15      3.84 o 
   5   5   8       24.20       22.57      3.35 o 
   6   5   8        2.99        2.00      2.87 o 
   7   5   8        3.21        0.24      5.50 o 
   8   5   8       95.68       84.44      8.32 o 
 -10   6   8       20.30       23.24      4.35 o 
  -9   6   8        2.56        2.65      2.89 o 
  -8   6   8        0.77       -1.28      2.34 o 
  -7   6   8        3.56        1.95      3.04 o 
  -6   6   8       29.03       31.55      3.87 o 
  -5   6   8       15.00       12.42      2.95 o 
  -4   6   8        9.76        8.66      2.50 o 
  -3   6   8       74.26       78.46      4.57 o 
  -2   6   8       83.22       67.29      4.15 o 
  -1   6   8       34.95       40.44      2.89 o 
   0   6   8        3.91        2.89      1.52 o 
   1   6   8      540.97      511.51      9.16 o 
   2   6   8       83.24       76.50      3.50 o 
   3   6   8       21.48       26.22      2.50 o 
   4   6   8       44.19       50.28      3.21 o 
   5   6   8       29.03       30.33      3.89 o 
   6   6   8       24.67       16.77      3.44 o 
   7   6   8       43.75       35.78      5.64 o 
   8   6   8       15.78       31.27      6.14 o 
 -10   7   8        2.76        4.45      3.11 o 
  -9   7   8        0.23       -0.09      2.84 o 
  -8   7   8        3.81       -2.28      2.28 o 
  -7   7   8       56.08       59.23      6.16 o 
  -6   7   8       25.68       15.97      3.20 o 
  -5   7   8        1.81        0.87      2.29 o 
  -4   7   8      372.43      344.16      9.11 o 
  -3   7   8        0.20       -0.64      1.63 o 
  -2   7   8       42.63       43.13      3.64 o 
  -1   7   8        0.96       -1.59      1.59 o 
   0   7   8      376.08      382.28      9.75 o 
   1   7   8      101.50       92.33      4.55 o 
   2   7   8      127.38      134.50      5.67 o 
   3   7   8        2.84        3.86      1.76 o 
   4   7   8       49.45       56.93      3.70 o 
   5   7   8       25.26       22.48      3.46 o 
   6   7   8       10.97       14.60      3.32 o 
   7   7   8        8.50        7.69      2.97 o 
  -9   8   8        3.91        1.70      3.20 o 
  -8   8   8       76.46       85.31      7.03 o 
  -7   8   8        0.28       -0.51      3.13 o 
  -6   8   8       44.23       44.09      4.52 o 
  -5   8   8        0.12       -2.02      2.02 o 
  -4   8   8      134.79      123.59      6.07 o 
  -3   8   8       42.28       42.07      3.94 o 
  -2   8   8       38.68       33.30      4.65 o 
  -1   8   8       70.05       65.28      4.31 o 
   0   8   8      466.37      435.23     11.49 o 
   1   8   8        7.73        2.56      1.93 o 
   2   8   8       33.22       29.73      3.18 o 
   3   8   8       42.05       42.39      3.66 o 
   4   8   8       29.22       30.56      2.71 o 
   5   8   8       46.17       47.94      3.97 o 
   6   8   8       35.01       43.69      4.87 o 
   7   8   8        1.49       -1.30      2.68 o 
  -9   9   8        6.86        2.03      3.17 o 
  -8   9   8       49.68       34.88      4.90 o 
  -7   9   8       24.29       32.47      9.53 o 
  -6   9   8       32.21       30.17      4.83 o 
  -5   9   8      459.93      488.42     11.81 o 
  -4   9   8       93.30      100.16      5.77 o 
  -3   9   8     1022.77     1011.09     17.33 o 
  -2   9   8       80.95       72.77      4.84 o 
  -1   9   8      143.35      140.56      6.08 o 
   0   9   8        1.83        7.27      2.58 o 
   1   9   8       68.09       76.48      4.60 o 
   2   9   8       53.41       47.46      4.00 o 
   3   9   8       11.17       10.05      2.40 o 
   4   9   8        2.66        2.15      2.50 o 
   5   9   8        7.40        7.24      2.50 o 
   6   9   8       34.40       29.35      4.29 o 
  -8  10   8       38.55       44.43      5.39 o 
  -7  10   8        1.37        0.10      3.84 o 
  -6  10   8       63.97       69.32      5.58 o 
  -5  10   8        7.34        7.14      3.08 o 
  -4  10   8      257.09      247.52      8.50 o 
  -3  10   8      104.56      101.14      5.80 o 
  -2  10   8       11.45        7.25      2.54 o 
  -1  10   8       74.78       82.99      5.12 o 
   0  10   8      226.28      228.11      8.32 o 
   1  10   8      120.68      118.35      7.87 o 
   2  10   8        0.01        1.03      1.91 o 
   3  10   8        4.09        1.05      2.06 o 
   4  10   8       15.26       17.16      3.46 o 
   5  10   8       10.67       11.65      3.37 o 
   6  10   8       12.15        6.76      5.56 o 
  -8  11   8       39.42       40.22      5.25 o 
  -7  11   8       81.29       86.81     10.94 o 
  -6  11   8       98.24       89.97      6.27 o 
  -5  11   8        9.24        8.77      3.09 o 
  -4  11   8        0.40        1.65      2.92 o 
  -3  11   8      147.19      122.43      6.40 o 
  -2  11   8        1.39        4.79      2.48 o 
  -1  11   8        8.84       12.54      3.89 o 
   0  11   8       23.63       11.89      4.07 o 
   1  11   8        1.05       -0.57      2.41 o 
   2  11   8        1.10        5.02      2.28 o 
   3  11   8       33.89       30.60      6.06 o 
   4  11   8        0.20        0.94      2.73 o 
   5  11   8        4.56        2.47      2.90 o 
  -7  12   8       27.35       23.41      8.38 o 
  -6  12   8        0.39       -1.85      2.61 o 
  -5  12   8        0.84        1.86      4.51 o 
  -4  12   8        1.28        0.00      2.39 o 
  -3  12   8       59.95       65.99      5.35 o 
  -2  12   8       13.73       15.13      5.74 o 
  -1  12   8       17.20       23.73      4.08 o 
   0  12   8        0.46       -1.08      2.45 o 
   1  12   8        0.91        1.43      2.49 o 
   2  12   8        8.12       11.23      3.30 o 
   3  12   8        0.07        1.42      2.34 o 
   4  12   8        3.30        2.13      2.85 o 
  -6  13   8        7.37       14.45      5.82 o 
  -5  13   8        0.07       -0.19      2.68 o 
  -4  13   8        2.39        4.10      2.84 o 
  -3  13   8       15.33       18.05      3.83 o 
  -2  13   8        3.75        5.98      3.90 o 
  -1  13   8        3.79        9.01      3.33 o 
   0  13   8       10.88        0.13      2.65 o 
   1  13   8        0.00        0.52      2.58 o 
   2  13   8        0.02        1.30      2.65 o 
   3  13   8        5.13        6.16      2.68 o 
  -4  14   8        2.68        2.05      3.14 o 
  -3  14   8        2.42        4.85      3.02 o 
  -2  14   8        0.58       -2.61      3.40 o 
  -1  14   8       31.75       40.84      5.34 o 
   0  14   8       11.95        5.22      3.47 o 
   1  14   8        8.15        4.26      3.73 o 
 -11   0   9        5.29       15.86      7.16 o 
  -9   0   9       13.95       14.58      6.40 o 
  -7   0   9       30.57       29.42      6.65 o 
  -5   0   9      161.94      149.19     10.49 o 
  -3   0   9      825.23      809.01     16.47 o 
  -1   0   9     1884.67     1969.03     23.64 o 
   1   0   9     1114.14     1049.95     15.06 o 
   3   0   9     1297.92     1306.92     23.44 o 
   5   0   9       32.95       26.05      4.25 o 
   7   0   9      103.82       62.43      9.85 o 
 -11   1   9        1.77       -0.36      3.80 o 
 -10   1   9       14.10        3.75      4.02 o 
  -9   1   9        5.93        5.71      3.87 o 
  -8   1   9       15.88        5.32      3.75 o 
  -7   1   9       25.64       24.83      3.74 o 
  -6   1   9       81.77       89.49     13.05 o 
  -5   1   9       49.07       70.23      5.65 o 
  -4   1   9      400.44      414.51      9.58 o 
  -3   1   9      657.31      633.88     10.14 o 
  -2   1   9      511.14      499.31      6.69 o 
  -1   1   9       32.48       38.12      2.13 o 
   0   1   9       52.83       55.57      3.12 o 
   1   1   9      400.01      387.66      5.79 o 
   2   1   9      442.65      472.98      8.56 o 
   3   1   9       71.04       73.96      8.22 o 
   4   1   9       55.59       53.98      4.36 o 
   5   1   9       11.74       18.87      3.34 o 
   6   1   9       65.16       86.64      7.30 o 
   7   1   9       24.93       21.32      9.15 o 
   8   1   9       29.13       31.24      6.00 o 
 -11   2   9        2.79        0.18      4.16 o 
 -10   2   9       22.33       21.98      6.01 o 
  -9   2   9        0.39        0.94      3.55 o 
  -8   2   9        3.99       -0.19      2.36 o 
  -7   2   9        1.88        0.59      2.86 o 
  -6   2   9      185.98      192.53      8.82 o 
  -5   2   9        2.67        6.69      3.13 o 
  -4   2   9        1.31        3.22      3.95 o 
  -3   2   9        6.63        9.82      2.44 o 
  -2   2   9      141.24      168.59      5.68 o 
  -1   2   9        0.42        2.39      1.17 o 
   0   2   9        0.22        0.84      1.09 o 
   1   2   9        1.40        1.47      1.30 o 
   2   2   9       17.21       17.99      2.04 o 
   3   2   9       87.00      101.26      6.41 o 
   4   2   9      447.53      412.17     10.39 o 
   5   2   9        5.09        0.66      2.33 o 
   6   2   9       58.42       51.92      4.99 o 
   7   2   9       18.04       20.88      3.88 o 
   8   2   9       11.86        8.07      4.29 o 
 -11   3   9        8.64        6.52      4.57 o 
 -10   3   9       16.58       21.77      5.02 o 
  -9   3   9        1.20       -2.11      2.38 o 
  -8   3   9       48.93       42.33      4.44 o 
  -7   3   9       12.18       14.44      4.11 o 
  -6   3   9       31.31       27.98      5.25 o 
  -5   3   9        8.24        6.94      3.08 o 
  -4   3   9        0.02       -2.32      2.32 o 
  -3   3   9      992.32      976.16     15.65 o 
  -2   3   9      260.54      258.91      7.22 o 
  -1   3   9      173.90      174.72      3.84 o 
   0   3   9       37.84       44.36      2.55 o 
   1   3   9      327.75      332.55      6.97 o 
   2   3   9      590.91      603.72      9.97 o 
   3   3   9      372.01      399.45      9.90 o 
   4   3   9       18.45       29.55      6.06 o 
   5   3   9        5.49        4.62      2.47 o 
   6   3   9       71.58       65.63      5.61 o 
   7   3   9       11.93       15.55      3.41 o 
   8   3   9        6.10        7.02      3.23 o 
 -10   4   9        7.49        8.15      3.37 o 
  -9   4   9        2.62        1.15      2.82 o 
  -8   4   9       25.82       23.98      3.80 o 
  -7   4   9       20.79       19.43      9.72 o 
  -6   4   9       37.81       34.89      9.15 o 
  -5   4   9      164.68      165.36      6.55 o 
  -4   4   9       55.81       57.95      5.16 o 
  -3   4   9      271.10      263.19      9.14 o 
  -2   4   9      111.65      111.21      5.80 o 
  -1   4   9       73.67       86.48      5.93 o 
   0   4   9      550.67      539.40      7.80 o 
   1   4   9      200.40      197.98      5.44 o 
   2   4   9       71.03       63.47      3.91 o 
   3   4   9      103.20      102.04      5.47 o 
   4   4   9      258.84      237.80      7.98 o 
   5   4   9       46.30       43.68      4.52 o 
   6   4   9       13.65       12.68      3.27 o 
   7   4   9        1.69        2.07      2.67 o 
   8   4   9        6.55        5.41      3.12 o 
 -10   5   9        2.52        5.98      3.20 o 
  -9   5   9        2.74        3.09      2.85 o 
  -8   5   9        1.49        0.22      2.48 o 
  -7   5   9        9.75        6.18      3.56 o 
  -6   5   9       78.22       76.38      5.38 o 
  -5   5   9      842.84      848.27     15.53 o 
  -4   5   9       46.51       44.30      4.47 o 
  -3   5   9       72.68       64.28      4.35 o 
  -2   5   9       75.93       87.67      4.69 o 
  -1   5   9      271.26      275.06      6.48 o 
   0   5   9        7.04        7.73      2.20 o 
   1   5   9       74.31       90.43      4.07 o 
   2   5   9       12.96        8.92      2.07 o 
   3   5   9        0.55       -0.15      2.09 o 
   4   5   9        9.57       12.86      3.02 o 
   5   5   9      335.35      328.03      9.94 o 
   6   5   9       14.43       17.10      3.51 o 
   7   5   9        0.12        0.24      2.83 o 
 -10   6   9        0.25        3.13      3.22 o 
  -9   6   9       19.19       21.96      4.42 o 
  -8   6   9       15.02       16.43     10.36 o 
  -7   6   9       11.95        8.02      3.75 o 
  -6   6   9       64.62       68.53      6.05 o 
  -5   6   9      183.88      179.06      7.09 o 
  -4   6   9      269.02      270.86     11.49 o 
  -3   6   9      112.80      122.22      5.74 o 
  -2   6   9      315.47      321.15      8.45 o 
  -1   6   9       74.94       70.65      3.73 o 
   0   6   9       20.66       31.60      5.22 o 
   1   6   9       12.13        9.09      2.37 o 
   2   6   9      242.11      248.85     11.39 o 
   3   6   9       74.44       68.85      3.61 o 
   4   6   9      164.52      176.85     11.74 o 
   5   6   9       31.51       36.49      5.10 o 
   6   6   9      134.05      148.49     17.38 o 
   7   6   9       51.30       48.08      5.27 o 
 -10   7   9        1.33       -0.35      3.07 o 
  -9   7   9        4.49        3.88      3.02 o 
  -8   7   9        5.06        6.08      6.27 o 
  -7   7   9        7.07        9.20      3.87 o 
  -6   7   9        0.22        1.79      2.51 o 
  -5   7   9       59.21       58.95      4.84 o 
  -4   7   9       20.93       21.17      3.22 o 
  -3   7   9      573.18      542.89     13.84 o 
  -2   7   9       77.49       78.34      4.70 o 
  -1   7   9       50.47       47.77      3.85 o 
   0   7   9      112.01       89.76      5.29 o 
   1   7   9       36.56       39.45      5.41 o 
   2   7   9       27.50       22.62      2.89 o 
   3   7   9       65.55       50.70      5.52 o 
   4   7   9      123.52      129.53      6.52 o 
   5   7   9      224.94      232.27     10.00 o 
   6   7   9        0.61       -0.50      2.55 o 
   7   7   9       42.08       53.81      5.69 o 
  -9   8   9        5.93        8.51      4.60 o 
  -8   8   9        7.68        7.99      4.24 o 
  -7   8   9       58.12       69.89     16.70 o 
  -6   8   9        0.87       -1.07      2.35 o 
  -5   8   9        0.83        4.02      2.58 o 
  -4   8   9        4.65       -0.13      3.71 o 
  -3   8   9      252.90      236.75      7.83 o 
  -2   8   9       64.16       59.59      4.46 o 
  -1   8   9        3.06        3.19      3.07 o 
   0   8   9      290.80      265.84      8.54 o 
   1   8   9       28.92       27.07      3.12 o 
   2   8   9       59.71       67.46      4.42 o 
   3   8   9      161.01      166.56      8.43 o 
   4   8   9        7.16        7.96      2.43 o 
   5   8   9       29.47       19.80      3.62 o 
   6   8   9        1.96       -1.00      2.62 o 
  -9   9   9        8.95        7.99      3.60 o 
  -8   9   9       25.54       31.33      5.66 o 
  -7   9   9       15.42       24.46      5.15 o 
  -6   9   9      160.92      175.88      7.73 o 
  -5   9   9       13.45       13.13      4.59 o 
  -4   9   9        0.02        6.04      2.56 o 
  -3   9   9       22.58       23.43      3.45 o 
  -2   9   9        8.09       14.11      5.02 o 
  -1   9   9        7.88        4.52      3.13 o 
   0   9   9       31.66       30.84     10.68 o 
   1   9   9       18.89       11.83      2.62 o 
   2   9   9        9.75        9.51      2.47 o 
   3   9   9       55.81       53.42      4.24 o 
   4   9   9        4.65        4.64      2.23 o 
   5   9   9        9.22       12.84      4.46 o 
   6   9   9        9.65        9.25      4.20 o 
  -8  10   9        2.27        7.75      4.55 o 
  -7  10   9       32.28       30.70      4.53 o 
  -6  10   9       16.17       20.31      3.87 o 
  -5  10   9       14.88       15.95      3.49 o 
  -4  10   9       37.51       45.62      4.70 o 
  -3  10   9        4.88        1.36      2.33 o 
  -2  10   9       84.36       86.35      5.48 o 
  -1  10   9       18.63       12.33      3.82 o 
   0  10   9       56.30       52.65      7.74 o 
   1  10   9        0.06       -0.33      1.95 o 
   2  10   9        0.04        0.24      2.01 o 
   3  10   9       27.64       36.65      3.95 o 
   4  10   9       18.13       24.91      3.45 o 
   5  10   9        2.27        2.42      3.29 o 
  -7  11   9       10.86        7.55      3.34 o 
  -6  11   9        8.24        4.40      3.12 o 
  -5  11   9        1.55        2.92      2.90 o 
  -4  11   9       16.37       12.48      6.16 o 
  -3  11   9        1.56       -2.20      2.20 o 
  -2  11   9        0.12        1.14      3.03 o 
  -1  11   9       11.80       12.86      3.98 o 
   0  11   9       66.15       74.14      7.33 o 
   1  11   9        0.03        0.76      2.69 o 
   2  11   9        0.13       -1.06      2.18 o 
   3  11   9        2.25        2.89      2.45 o 
   4  11   9        7.23        7.34      2.81 o 
  -6  12   9       11.41       14.98      3.97 o 
  -5  12   9        0.07        4.11      3.06 o 
  -4  12   9       50.12       56.12      5.33 o 
  -3  12   9       11.25       14.39      3.42 o 
  -2  12   9       32.43       36.01      5.76 o 
  -1  12   9       19.82       12.83      4.43 o 
   0  12   9       13.43       16.31      3.86 o 
   1  12   9        0.15        0.56      2.67 o 
   2  12   9        9.84        5.51      2.86 o 
   3  12   9       15.97       17.55      3.40 o 
  -5  13   9        2.16        3.26      3.26 o 
  -4  13   9       23.32       34.26      4.75 o 
  -3  13   9        8.63        8.01      4.17 o 
  -2  13   9        1.11       -1.87      3.42 o 
  -1  13   9        3.52        3.10      4.61 o 
   0  13   9        2.67        2.88      3.28 o 
   1  13   9        0.59        1.30      2.85 o 
   2  13   9        0.97        2.55      3.26 o 
 -10   0  10        8.41       18.93      7.16 o 
  -8   0  10        4.65        2.43      5.25 o 
  -6   0  10      134.27      170.29     12.67 o 
  -4   0  10      178.62      204.46     12.15 o 
  -2   0  10     2430.78     2371.88     28.09 o 
   0   0  10      562.15      517.05     15.54 o 
   2   0  10      241.15      216.02      8.52 o 
   4   0  10     1265.75     1357.52     25.56 o 
   6   0  10      341.32      355.84     19.19 o 
 -10   1  10        5.81        6.80      5.25 o 
  -9   1  10       52.08       55.16      6.65 o 
  -8   1  10       43.92       28.66      5.47 o 
  -7   1  10       26.97       21.69      6.84 o 
  -6   1  10      114.63      117.11     12.79 o 
  -5   1  10       63.86       78.65      9.15 o 
  -4   1  10       22.72       20.19      3.19 o 
  -3   1  10      122.11      135.21      6.66 o 
  -2   1  10      285.10      273.57      5.19 o 
  -1   1  10      366.67      354.66      5.83 o 
   0   1  10       38.25       42.38      2.39 o 
   1   1  10      501.27      512.15      7.94 o 
   2   1  10        1.51        3.08      1.78 o 
   3   1  10      283.70      308.22      8.79 o 
   4   1  10       56.74       78.65      5.35 o 
   5   1  10       60.54       67.71      5.30 o 
   6   1  10        3.28        2.21      3.57 o 
   7   1  10        2.43       11.74      4.54 o 
 -10   2  10        0.02       -3.60      3.60 o 
  -9   2  10       73.98       81.18      8.70 o 
  -8   2  10        2.05        6.21      4.07 o 
  -7   2  10        0.15       -1.03      3.19 o 
  -6   2  10        3.25        1.71      4.09 o 
  -5   2  10       47.22       46.74      5.38 o 
  -4   2  10       66.31       54.64      5.52 o 
  -3   2  10        0.13       -1.79      1.79 o 
  -2   2  10       70.49       67.49      3.24 o 
  -1   2  10       70.48       66.60      3.24 o 
   0   2  10       26.61       29.05      2.25 o 
   1   2  10      205.39      192.46      4.78 o 
   2   2  10       16.85       20.86      3.10 o 
   3   2  10        6.75        5.81      2.57 o 
   4   2  10      320.41      347.05     10.46 o 
   5   2  10      373.30      339.20     13.43 o 
   6   2  10       17.46       13.90      3.43 o 
   7   2  10        0.04        0.75      3.68 o 
 -10   3  10        2.63       -1.79      4.35 o 
  -9   3  10       16.78       25.91      5.59 o 
  -8   3  10      115.39      114.12      6.48 o 
  -7   3  10        0.46        4.55      3.26 o 
  -6   3  10      333.74      319.72     11.85 o 
  -5   3  10       45.09       39.53      4.21 o 
  -4   3  10      575.84      584.18     13.10 o 
  -3   3  10      137.37      128.16      5.64 o 
  -2   3  10      222.74      214.85      6.98 o 
  -1   3  10      442.38      448.15      7.36 o 
   0   3  10       54.35       62.27      3.06 o 
   1   3  10       61.71       58.12      3.50 o 
   2   3  10       28.26       29.29      3.53 o 
   3   3  10       33.25       34.34      4.63 o 
   4   3  10       10.21        5.71      4.63 o 
   5   3  10       25.44       26.33      3.94 o 
   6   3  10       45.18       40.95      4.74 o 
   7   3  10       20.08       19.11      4.03 o 
 -10   4  10        9.03       10.87      4.82 o 
  -9   4  10       18.61       19.16      3.90 o 
  -8   4  10        1.83        2.16      3.84 o 
  -7   4  10       37.87       42.22      5.65 o 
  -6   4  10      107.42      108.13      7.49 o 
  -5   4  10      213.23      211.02     10.11 o 
  -4   4  10       58.41       62.43      4.67 o 
  -3   4  10      358.66      341.09     10.45 o 
  -2   4  10      320.67      307.15      8.28 o 
  -1   4  10        1.99        3.32      1.82 o 
   0   4  10       46.42       41.94      4.25 o 
   1   4  10       13.55       12.41      2.36 o 
   2   4  10      148.71      143.28      7.15 o 
   3   4  10      149.86      135.72      6.28 o 
   4   4  10        0.21        1.01      2.41 o 
   5   4  10      145.16      127.16      8.95 o 
   6   4  10       15.95       15.15      3.52 o 
   7   4  10        5.94        4.45      3.01 o 
 -10   5  10        6.50        5.26      3.30 o 
  -9   5  10        0.02        0.94      2.95 o 
  -8   5  10       29.96       27.41      5.34 o 
  -7   5  10        2.10        0.89      3.77 o 
  -6   5  10        4.30        3.00      2.62 o 
  -5   5  10       80.86       77.62      5.27 o 
  -4   5  10      291.31      279.10      8.56 o 
  -3   5  10        1.88        6.93      3.26 o 
  -2   5  10       79.19       87.17      5.48 o 
  -1   5  10        0.21       -0.39      1.61 o 
   0   5  10      368.54      359.32     15.96 o 
   1   5  10      107.14      111.63      5.70 o 
   2   5  10      882.18      840.46     13.10 o 
   3   5  10       50.16       55.42      4.67 o 
   4   5  10       32.61       37.30      4.33 o 
   5   5  10        0.94        1.47      2.49 o 
   6   5  10       48.49       43.16      5.02 o 
   7   5  10        0.28        1.43      3.00 o 
  -9   6  10       27.43       28.01      4.44 o 
  -8   6  10       11.84       13.51      4.58 o 
  -7   6  10       67.06       71.57     17.46 o 
  -6   6  10       32.92       38.62      4.44 o 
  -5   6  10        0.05       -1.98      1.98 o 
  -4   6  10       70.97       69.10      4.97 o 
  -3   6  10       53.83       42.65      4.04 o 
  -2   6  10        2.03        0.24      2.14 o 
  -1   6  10      409.16      387.82     10.13 o 
   0   6  10      206.82      204.98      7.93 o 
   1   6  10       25.69       25.27      3.45 o 
   2   6  10      138.40      142.71      9.60 o 
   3   6  10      390.73      391.67     13.69 o 
   4   6  10        0.00       -2.24      2.31 o 
   5   6  10       69.66       64.33      6.88 o 
   6   6  10       30.49       39.65      4.79 o 
  -9   7  10       15.45       14.98      4.28 o 
  -8   7  10       12.29       17.39      4.97 o 
  -7   7  10        0.67       -0.61      3.32 o 
  -6   7  10      110.45      111.96      6.49 o 
  -5   7  10        7.75        6.85      2.76 o 
  -4   7  10       39.07       42.09      4.37 o 
  -3   7  10        0.06        2.89      2.17 o 
  -2   7  10        2.83        4.24      2.23 o 
  -1   7  10       51.91       45.76      5.43 o 
   0   7  10      116.56      127.13      6.45 o 
   1   7  10       31.08       41.53      4.36 o 
   2   7  10      370.74      373.14     10.51 o 
   3   7  10       34.35       33.22      6.23 o 
   4   7  10       33.94       35.80      5.56 o 
   5   7  10       59.01       53.97      5.30 o 
   6   7  10       15.29       12.22      3.61 o 
  -9   8  10        5.49        2.63      3.91 o 
  -8   8  10       11.42       10.80      4.33 o 
  -7   8  10        1.43        4.58      3.66 o 
  -6   8  10      111.13      120.36     10.70 o 
  -5   8  10       16.03       20.02      3.56 o 
  -4   8  10        0.01        1.52      2.45 o 
  -3   8  10      105.78      105.12      5.88 o 
  -2   8  10       29.83       25.27      3.44 o 
  -1   8  10       15.36        9.40      3.47 o 
   0   8  10      380.99      389.49     10.83 o 
   1   8  10       52.07       44.55      4.60 o 
   2   8  10      146.09      145.92      7.21 o 
   3   8  10       14.08       10.68      2.73 o 
   4   8  10       31.29       32.99      5.50 o 
   5   8  10       66.69       75.70     13.31 o 
  -8   9  10        0.02        5.78      4.06 o 
  -7   9  10       11.91       14.47      3.72 o 
  -6   9  10        2.81        5.16      2.98 o 
  -5   9  10        2.56       -2.23      2.29 o 
  -4   9  10        4.76       -0.76      2.93 o 
  -3   9  10        5.51        5.79      2.58 o 
  -2   9  10       38.67       32.73      5.15 o 
  -1   9  10        8.27       11.18      3.92 o 
   0   9  10        0.95        7.56      3.57 o 
   1   9  10       15.55       22.49      3.81 o 
   2   9  10       13.51       17.16      3.41 o 
   3   9  10       12.47       15.31      2.94 o 
   4   9  10       12.01       13.56      8.32 o 
   5   9  10        0.73        3.92      3.66 o 
  -7  10  10        3.86        2.29      6.00 o 
  -6  10  10        0.38       -1.05      2.68 o 
  -5  10  10        2.63        6.55      2.92 o 
  -4  10  10        7.96       11.72      3.85 o 
  -3  10  10       63.85       67.60      5.37 o 
  -2  10  10       10.36        7.92      3.71 o 
  -1  10  10       17.44       15.18      4.33 o 
   0  10  10       87.51       82.20      7.54 o 
   1  10  10        0.22       -0.62      2.23 o 
   2  10  10        3.30        0.33      2.35 o 
   3  10  10       40.83       45.52      4.34 o 
   4  10  10       13.21       23.47      8.06 o 
  -6  11  10        0.07       -1.04      2.82 o 
  -5  11  10        6.02       13.36      3.63 o 
  -4  11  10        4.95       -1.20      2.51 o 
  -3  11  10       36.35       40.50      5.20 o 
  -2  11  10        8.78        3.76      5.56 o 
  -1  11  10        3.14        5.46      3.70 o 
   0  11  10       23.86       18.51      4.82 o 
   1  11  10        8.70        0.98      5.63 o 
   2  11  10       51.84       57.31      5.04 o 
   3  11  10       14.51       12.37      3.15 o 
  -5  12  10        9.60       12.34      3.77 o 
  -4  12  10        0.95        0.08      4.18 o 
  -3  12  10        5.97        5.44      5.05 o 
  -2  12  10        1.50        0.24      4.54 o 
  -1  12  10        4.62        3.58      3.60 o 
   0  12  10        6.58        6.63      4.28 o 
   1  12  10       14.02       20.27      5.31 o 
   2  12  10       33.65       39.41      4.47 o 
  -3  13  10       10.15        2.28      4.21 o 
  -2  13  10        6.52        5.79      4.38 o 
  -1  13  10        0.73       -3.67      4.80 o 
   0  13  10        3.47        9.65      4.52 o 
  -9   0  11        4.92        2.30      6.14 o 
  -7   0  11       85.99       82.26     10.49 o 
  -5   0  11     2498.25     2474.27     55.88 o 
  -3   0  11      718.92      688.32     33.02 o 
  -1   0  11      673.20      635.28     11.99 o 
   1   0  11      532.97      549.16     14.59 o 
   3   0  11      560.71      579.34     15.46 o 
   5   0  11      123.94      147.39     13.18 o 
   7   0  11        8.53        2.81      6.27 o 
 -10   1  11        7.37        9.53      4.88 o 
  -9   1  11        1.80        6.80      4.23 o 
  -8   1  11      233.20      232.39     11.12 o 
  -7   1  11        5.74        3.53      3.66 o 
  -6   1  11        4.72        0.64      3.62 o 
  -5   1  11      156.08      142.54     15.74 o 
  -4   1  11       30.35       35.20      4.41 o 
  -3   1  11       60.07       68.22      4.09 o 
  -2   1  11      341.10      362.85      8.43 o 
  -1   1  11       10.53        6.53      1.66 o 
   0   1  11      532.31      531.14      8.42 o 
   1   1  11       55.47       66.35      3.85 o 
   2   1  11      126.02      127.41      6.01 o 
   3   1  11        0.39       -1.38      2.19 o 
   4   1  11        2.77       -2.71      3.26 o 
   5   1  11       33.13       38.12      5.83 o 
   6   1  11      101.49      106.98      8.96 o 
 -10   2  11        1.99       -2.80      5.50 o 
  -9   2  11        0.93        3.09      4.11 o 
  -8   2  11        0.27       -2.73      3.62 o 
  -7   2  11        0.18        5.64      3.48 o 
  -6   2  11        0.06        0.22      3.84 o 
  -5   2  11      313.88      288.04     12.94 o 
  -4   2  11      106.02      116.61      7.19 o 
  -3   2  11      180.98      170.92      6.74 o 
  -2   2  11      189.31      182.74      7.78 o 
  -1   2  11       52.18       54.05      3.13 o 
   0   2  11       32.85       30.27      2.57 o 
   1   2  11       56.75       54.69      4.30 o 
   2   2  11      379.78      355.43      9.57 o 
   3   2  11       12.51       15.56      3.20 o 
   4   2  11      168.68      178.67      9.54 o 
   5   2  11        6.82        4.55      2.96 o 
   6   2  11        7.65        7.34      3.95 o 
 -10   3  11        3.03        7.85      4.44 o 
  -9   3  11       12.19       15.24      5.02 o 
  -8   3  11        2.19       -3.16      3.19 o 
  -7   3  11        0.20        3.22      3.65 o 
  -6   3  11       89.46       90.57      7.23 o 
  -5   3  11      153.66      150.89      7.04 o 
  -4   3  11       50.65       55.55      4.66 o 
  -3   3  11       95.10       98.79      5.49 o 
  -2   3  11       35.78       41.28      3.90 o 
  -1   3  11       88.12       83.81      3.62 o 
   0   3  11        0.76       -0.09      1.99 o 
   1   3  11        1.25        2.88      1.87 o 
   2   3  11        0.30        0.33      2.13 o 
   3   3  11      108.57      101.23     12.73 o 
   4   3  11       39.48       54.19      5.02 o 
   5   3  11       66.47       69.44      5.76 o 
   6   3  11        3.22        7.27      3.27 o 
 -10   4  11        4.09       10.97      4.83 o 
  -9   4  11       11.84        5.06      4.30 o 
  -8   4  11       19.76       20.60      4.97 o 
  -7   4  11        2.21        3.21      6.20 o 
  -6   4  11       21.89       25.58      4.82 o 
  -5   4  11      148.94      157.98      7.09 o 
  -4   4  11      409.95      405.01     13.91 o 
  -3   4  11       48.77       46.65      4.35 o 
  -2   4  11        4.84        5.41      3.46 o 
  -1   4  11       92.17       84.55      5.15 o 
   0   4  11        1.84        0.89      2.07 o 
   1   4  11        5.47        2.04      2.77 o 
   2   4  11       23.16       25.18      3.91 o 
   3   4  11      215.71      225.87     12.59 o 
   4   4  11      212.79      238.83      8.79 o 
   5   4  11      135.38      149.23      7.69 o 
   6   4  11       59.58       58.96      5.78 o 
  -9   5  11        0.91       -2.06      2.73 o 
  -8   5  11       17.15       13.80      4.73 o 
  -7   5  11        0.13       -0.18      3.41 o 
  -6   5  11       11.87       11.07      3.15 o 
  -5   5  11        9.45        7.77      2.98 o 
  -4   5  11        1.72        7.39      2.86 o 
  -3   5  11      344.26      333.86      9.43 o 
  -2   5  11      107.78       96.97      5.35 o 
  -1   5  11      612.79      569.98     12.65 o 
   0   5  11       49.72       59.68      4.84 o 
   1   5  11      105.82      109.81      6.02 o 
   2   5  11        9.18       14.84      6.46 o 
   3   5  11       51.29       36.61      5.82 o 
   4   5  11       13.43       11.46      4.84 o 
   5   5  11        0.34        4.56      3.09 o 
   6   5  11       17.59       21.32      4.06 o 
  -9   6  11        0.17       -1.11      3.07 o 
  -8   6  11        0.14        5.68      3.92 o 
  -7   6  11       33.51       23.47      5.20 o 
  -6   6  11        0.02        3.97      2.66 o 
  -5   6  11        0.97        0.19      2.44 o 
  -4   6  11      499.75      490.72     12.03 o 
  -3   6  11       10.25       14.99      3.14 o 
  -2   6  11        6.65        7.11      3.27 o 
  -1   6  11      291.07      279.18     11.73 o 
   0   6  11      188.46      191.87      7.41 o 
   1   6  11       21.89       13.61      4.38 o 
   2   6  11       38.37       44.09      7.56 o 
   3   6  11       42.09       37.70      5.59 o 
   4   6  11        1.09       -2.88      2.88 o 
   5   6  11        0.38        0.17      2.72 o 
  -8   7  11       38.22       50.63      9.08 o 
  -7   7  11       12.45       14.21      4.70 o 
  -6   7  11        1.16       -2.42      2.42 o 
  -5   7  11        5.72        6.49      3.02 o 
  -4   7  11        1.13       -1.98      2.82 o 
  -3   7  11      127.59      122.37      6.26 o 
  -2   7  11        1.03        3.34      3.00 o 
  -1   7  11      248.22      212.74     10.36 o 
   0   7  11       71.32       65.95      7.16 o 
   1   7  11        4.38        7.36      2.87 o 
   2   7  11       20.31       23.41      3.88 o 
   3   7  11        8.36        6.25      4.67 o 
   4   7  11        0.00       -1.33      3.16 o 
   5   7  11       14.10       12.10      4.48 o 
  -8   8  11       11.14        7.84      5.95 o 
  -7   8  11        7.31       11.48      4.48 o 
  -6   8  11       16.67       25.26      6.23 o 
  -5   8  11       37.01       41.41      4.63 o 
  -4   8  11        1.32       -0.02      2.33 o 
  -3   8  11       40.33       43.11      4.45 o 
  -2   8  11       27.55       33.45      5.15 o 
  -1   8  11      198.91      199.60     10.04 o 
   0   8  11       65.73       69.09      5.61 o 
   1   8  11       44.73       35.43      4.38 o 
   2   8  11      104.91       95.12      6.33 o 
   3   8  11        1.41        0.97      3.33 o 
   4   8  11        0.06        0.32      3.50 o 
  -7   9  11        1.95        3.06      2.93 o 
  -6   9  11        0.14       -2.01      2.62 o 
  -5   9  11        9.88        6.64      3.10 o 
  -4   9  11        2.47        4.61      2.83 o 
  -3   9  11       10.20       11.56      2.97 o 
  -2   9  11       13.36        6.87      6.52 o 
  -1   9  11        5.66        5.24      3.43 o 
   0   9  11       27.20       30.43      5.37 o 
   1   9  11        0.35        0.30      2.44 o 
   2   9  11        6.19        9.42      3.10 o 
   3   9  11        3.91        6.42      3.57 o 
   4   9  11       18.02       16.01      4.61 o 
  -6  10  11        7.12        9.42      3.71 o 
  -5  10  11        5.66       10.23      3.32 o 
  -4  10  11       26.45       32.05      4.51 o 
  -3  10  11       41.93       59.00      7.06 o 
  -2  10  11       10.57        7.93      4.13 o 
  -1  10  11        0.13        2.76      3.34 o 
   0  10  11        4.00       10.24      4.06 o 
   1  10  11       28.28       29.03      4.82 o 
   2  10  11        4.88        7.44      3.19 o 
   3  10  11        1.59        3.17      3.79 o 
  -5  11  11        4.16        2.75      3.32 o 
  -4  11  11       15.11       20.79      4.48 o 
  -3  11  11       37.58       33.52      6.06 o 
  -2  11  11        0.10        3.33      3.63 o 
  -1  11  11       34.97       27.38      5.65 o 
   0  11  11       43.88       62.53      7.50 o 
   1  11  11        9.20        8.93      4.57 o 
   2  11  11        6.77        9.48      3.46 o 
  -3  12  11        3.99        6.94      4.61 o 
  -2  12  11       19.67       13.45      4.97 o 
  -1  12  11       13.34        7.63      4.66 o 
   0  12  11        1.40        4.26      4.20 o 
  -8   0  12      266.89      290.32     18.30 o 
  -6   0  12        6.52        5.50      5.12 o 
  -4   0  12     1717.27     1727.40     30.79 o 
  -2   0  12      526.03      549.94     11.49 o 
   0   0  12     1116.21     1134.92     29.19 o 
   2   0  12      211.06      220.46     10.81 o 
   4   0  12       12.42        4.61      5.63 o 
   6   0  12        0.57       -5.25      5.25 o 
  -9   1  12        1.25       -1.07      8.32 o 
  -8   1  12        5.85       10.30      5.12 o 
  -7   1  12      114.75      106.65      8.41 o 
  -6   1  12        0.01        4.86      3.53 o 
  -5   1  12       94.52       93.81      7.49 o 
  -4   1  12        1.22        6.66      3.31 o 
  -3   1  12      214.02      198.56      6.38 o 
  -2   1  12        0.92        2.37      1.81 o 
  -1   1  12       28.01       25.81      2.63 o 
   0   1  12        7.52        9.35      2.36 o 
   1   1  12      139.24      139.75      6.18 o 
   2   1  12       99.30       98.83      5.76 o 
   3   1  12      124.14      134.92      6.83 o 
   4   1  12        7.89       11.33      4.04 o 
   5   1  12       12.39       16.25      4.98 o 
   6   1  12        0.59       -0.86      3.88 o 
  -9   2  12        3.25       11.96      4.93 o 
  -8   2  12       28.91       16.05      5.01 o 
  -7   2  12        0.60        1.26      3.69 o 
  -6   2  12        9.66        6.85      3.63 o 
  -5   2  12        5.12        8.97      3.17 o 
  -4   2  12      364.19      362.53     10.22 o 
  -3   2  12      758.23      712.55     14.22 o 
  -2   2  12       11.76       12.54      2.26 o 
  -1   2  12      144.05      123.48      5.74 o 
   0   2  12        8.01        4.88      2.52 o 
   1   2  12      274.50      279.95      8.56 o 
   2   2  12        4.30       10.64      2.80 o 
   3   2  12        0.03        2.67      2.63 o 
   4   2  12        7.32        9.78      4.69 o 
   5   2  12       25.10       23.53      7.23 o 
  -9   3  12        7.48        3.00      4.09 o 
  -8   3  12        0.27       -3.34      3.34 o 
  -7   3  12        3.42        0.49      3.60 o 
  -6   3  12        0.13        1.00      4.99 o 
  -5   3  12        2.94        0.58      2.48 o 
  -4   3  12        0.29        0.06      2.44 o 
  -3   3  12        0.80        2.58      2.60 o 
  -2   3  12       89.53       82.77      5.19 o 
  -1   3  12       71.70       60.61      4.78 o 
   0   3  12      357.20      333.25      9.40 o 
   1   3  12       36.05       45.23      5.59 o 
   2   3  12      117.85      128.79      6.51 o 
   3   3  12       11.65        9.76      3.20 o 
   4   3  12       23.49       23.35      4.87 o 
   5   3  12        0.00       -2.52      2.84 o 
  -9   4  12        1.96       10.64      4.94 o 
  -8   4  12        6.13       15.12     11.51 o 
  -7   4  12       21.38       11.27      4.76 o 
  -6   4  12        1.40       -3.22      3.22 o 
  -5   4  12       54.14       56.87      5.65 o 
  -4   4  12       42.62       44.75      4.63 o 
  -3   4  12      227.64      206.28      9.93 o 
  -2   4  12       19.31       18.46      3.16 o 
  -1   4  12        0.64       -0.35      2.78 o 
   0   4  12      358.09      356.38     15.29 o 
   1   4  12      176.42      169.45     18.94 o 
   2   4  12       31.84       28.59      5.07 o 
   3   4  12       47.17       48.02      6.04 o 
   4   4  12      173.74      208.39      8.65 o 
   5   4  12       10.15        9.93      4.27 o 
  -9   5  12        0.46       -3.72      3.72 o 
  -8   5  12        5.37        9.96      4.70 o 
  -7   5  12       10.69       18.57      5.10 o 
  -6   5  12      164.86      191.95      8.34 o 
  -5   5  12        7.51        2.77      4.72 o 
  -4   5  12       80.51       74.03      5.48 o 
  -3   5  12        5.32        1.96      2.41 o 
  -2   5  12       77.60       74.59      7.10 o 
  -1   5  12        5.33        3.67      2.49 o 
   0   5  12      136.76      117.60      6.46 o 
   1   5  12       27.18       36.06      4.19 o 
   2   5  12       14.06       16.73      5.69 o 
   3   5  12       37.77       24.38      4.93 o 
   4   5  12       62.03       70.56      7.54 o 
   5   5  12        3.14        5.71      3.02 o 
  -8   6  12       21.08       34.53     10.87 o 
  -7   6  12      100.26      108.58      9.28 o 
  -6   6  12        6.06        8.57      3.35 o 
  -5   6  12       30.81       29.26      4.24 o 
  -4   6  12        7.58        7.28      2.87 o 
  -3   6  12      134.01      131.41      6.66 o 
  -2   6  12        5.07        3.80      3.04 o 
  -1   6  12       43.06       45.75      4.93 o 
   0   6  12       33.53       36.24      4.44 o 
   1   6  12       78.76       68.95      6.61 o 
   2   6  12       12.29       12.45      4.11 o 
   3   6  12       15.05       17.17      4.68 o 
   4   6  12       10.28        4.16      3.89 o 
  -8   7  12        0.63        2.09      4.48 o 
  -7   7  12        8.76        3.25      4.03 o 
  -6   7  12       60.69       52.78      5.41 o 
  -5   7  12        0.09        1.63      2.74 o 
  -4   7  12      123.86      112.56      6.56 o 
  -3   7  12        0.50       -0.17      3.16 o 
  -2   7  12       44.75       49.34      6.72 o 
  -1   7  12        2.23        1.31      2.93 o 
   0   7  12        1.17        1.97      3.00 o 
   1   7  12       23.41       35.12      4.54 o 
   2   7  12        9.97        8.00      4.06 o 
   3   7  12        1.86        1.26      8.19 o 
   4   7  12       37.24       28.58      5.96 o 
  -7   8  12        8.62       12.32      3.90 o 
  -6   8  12        0.53       -2.78      2.78 o 
  -5   8  12        8.27       10.71      3.25 o 
  -4   8  12        6.64        7.37      2.96 o 
  -3   8  12       23.08       21.30      5.25 o 
  -2   8  12        1.40        4.09      3.24 o 
  -1   8  12       89.46       75.73      7.32 o 
   0   8  12        6.18        3.24      2.67 o 
   1   8  12       12.60       15.12      3.77 o 
   2   8  12        0.03        0.68      3.97 o 
   3   8  12       47.70       49.40      6.85 o 
  -6   9  12        2.73        2.23      3.24 o 
  -5   9  12        3.39        8.13      3.11 o 
  -4   9  12        0.34        0.71      2.70 o 
  -3   9  12       16.08       22.11      5.17 o 
  -2   9  12        4.32        2.06      3.47 o 
  -1   9  12        2.47        3.39      3.71 o 
   0   9  12       51.95       40.36      6.20 o 
   1   9  12       23.65       26.01      4.36 o 
   2   9  12       32.69       33.57      7.64 o 
  -5  10  12        3.67        3.27      3.90 o 
  -4  10  12        0.00       -3.11      3.11 o 
  -3  10  12        3.82        1.64      3.75 o 
  -2  10  12        8.23        4.36      4.07 o 
  -1  10  12       19.70       18.90      5.56 o 
   0  10  12       15.56        9.13      4.58 o 
   1  10  12       24.67       19.36      4.30 o 
  -3  11  12       13.02       19.45      5.50 o 
  -2  11  12        4.64        3.10      6.27 o 
  -1  11  12        2.32       -1.86      4.01 o 
  -9   0  13        3.42        2.69      6.01 o 
  -7   0  13      120.77       92.76     11.64 o 
  -5   0  13      116.71      128.96     12.03 o 
  -3   0  13      342.62      384.86     15.23 o 
  -1   0  13      192.28      198.12     12.09 o 
   1   0  13        5.40       12.15      3.62 o 
   3   0  13        0.02       10.87      5.63 o 
   5   0  13        4.21       10.75      6.27 o 
  -9   1  13        8.12       17.25      5.33 o 
  -8   1  13       79.92      105.09     11.71 o 
  -7   1  13        4.31        1.34      4.86 o 
  -6   1  13       79.81       82.96      7.73 o 
  -5   1  13        0.00       -1.93      3.30 o 
  -4   1  13      181.66      176.49      9.33 o 
  -3   1  13       71.97       82.30      4.76 o 
  -2   1  13       13.99       12.45      2.41 o 
  -1   1  13      164.21      172.36      6.01 o 
   0   1  13        6.51        6.74      3.20 o 
   1   1  13       24.60       29.18      3.91 o 
   2   1  13       15.99       25.46      3.83 o 
   3   1  13        0.84        2.76      6.84 o 
   4   1  13       22.56       26.59      5.20 o 
  -9   2  13        0.13        1.47     10.49 o 
  -8   2  13        1.64        0.49      3.86 o 
  -7   2  13       25.05       23.49      5.38 o 
  -6   2  13      199.39      207.35     25.08 o 
  -5   2  13        5.02        2.88      2.69 o 
  -4   2  13        5.56        7.24      2.98 o 
  -3   2  13       49.33       55.41      4.89 o 
  -2   2  13      187.47      183.51      6.20 o 
  -1   2  13       43.42       39.25      4.22 o 
   0   2  13       35.34       37.02      6.27 o 
   1   2  13       20.10       24.54      4.55 o 
   2   2  13       32.25       44.63      4.57 o 
   3   2  13        1.39        1.18      3.07 o 
   4   2  13       12.76       19.51      5.15 o 
  -8   3  13        0.63       -1.48      3.97 o 
  -7   3  13        0.02        4.71      3.98 o 
  -6   3  13        6.81        6.57      4.15 o 
  -5   3  13       15.95       18.39      3.81 o 
  -4   3  13       57.51       55.99      5.09 o 
  -3   3  13        7.04       12.35      3.31 o 
  -2   3  13       14.74       11.86      4.02 o 
  -1   3  13      209.17      193.87      7.63 o 
   0   3  13       27.46       26.79      4.65 o 
   1   3  13      137.25      148.07     11.32 o 
   2   3  13        0.14        2.12      3.71 o 
   3   3  13        4.86       10.71      3.75 o 
   4   3  13        4.88        5.95      3.34 o 
  -8   4  13        0.00        7.13      5.63 o 
  -7   4  13        0.02       -2.23      3.47 o 
  -6   4  13       35.77       35.53      8.44 o 
  -5   4  13       40.07       43.14      5.67 o 
  -4   4  13       86.23       67.56      5.54 o 
  -3   4  13      224.90      252.57      8.74 o 
  -2   4  13      138.75      152.57      8.95 o 
  -1   4  13        1.25       -0.82      4.66 o 
   0   4  13        2.73        2.73      6.46 o 
   1   4  13       38.17       44.56      8.32 o 
   2   4  13       34.69       31.11      5.37 o 
   3   4  13        1.06        0.29      3.26 o 
   4   4  13       18.32       28.29      6.59 o 
  -8   5  13        1.03        1.37      4.35 o 
  -7   5  13        5.09       10.97      4.57 o 
  -6   5  13        0.06        1.58      2.68 o 
  -5   5  13        9.14        9.87      3.08 o 
  -4   5  13       75.86       74.35      5.71 o 
  -3   5  13       14.18       12.65      4.32 o 
  -2   5  13        0.25       -4.31      4.54 o 
  -1   5  13       23.35       34.30      4.32 o 
   0   5  13        6.74        4.77      3.57 o 
   1   5  13        3.79       10.04      5.05 o 
   2   5  13        5.39       12.21      4.12 o 
   3   5  13        2.58        5.41      5.37 o 
   4   5  13        3.82        5.80      3.75 o 
  -7   6  13       19.15       25.58      5.66 o 
  -6   6  13       25.51       16.98      4.03 o 
  -5   6  13        4.99        1.23      2.85 o 
  -4   6  13        0.10       -0.95      2.50 o 
  -3   6  13        1.18       -3.20      3.20 o 
  -2   6  13       33.68       28.88      5.12 o 
  -1   6  13        6.33       -0.98      3.71 o 
   0   6  13        7.42        3.73      2.98 o 
   1   6  13       25.99       37.29      5.92 o 
   2   6  13        0.25       -2.80      3.84 o 
   3   6  13        9.49        3.15      4.80 o 
  -7   7  13       19.63       25.66      5.47 o 
  -6   7  13        3.56        5.17      3.41 o 
  -5   7  13       29.61       35.50      4.83 o 
  -4   7  13       10.17        7.18      3.47 o 
  -3   7  13        3.76        3.77      3.47 o 
  -2   7  13        0.14        5.45      5.31 o 
  -1   7  13       17.16       21.28      4.74 o 
   0   7  13       22.42       21.90      4.08 o 
   1   7  13       36.45       44.15      6.37 o 
   2   7  13        5.51        1.29      3.66 o 
  -6   8  13        9.50        9.43      3.64 o 
  -5   8  13        0.59        5.31      3.12 o 
  -4   8  13        9.98        6.78      4.02 o 
  -3   8  13       18.13       17.23      7.29 o 
  -2   8  13       11.93       16.08      4.57 o 
  -1   8  13        1.21        0.46      3.53 o 
   0   8  13       29.79       30.64      4.58 o 
   1   8  13        3.69       -0.59      2.70 o 
   2   8  13        0.53       -0.10      3.44 o 
  -5   9  13        3.78        3.58      3.02 o 
  -4   9  13        0.78       -3.47      3.47 o 
  -3   9  13        6.48        0.91      6.01 o 
  -2   9  13        7.06        2.37      3.70 o 
  -1   9  13       21.61       18.82      5.02 o 
   0   9  13       11.77        1.42      4.54 o 
  -8   0  14       24.96       35.95      9.34 o 
  -6   0  14      106.71      125.89     13.18 o 
  -4   0  14       33.75       36.84      8.32 o 
  -2   0  14        0.18        2.81      4.61 o 
   2   0  14       86.97       86.23     10.75 o 
  -8   1  14        7.05        2.98      7.16 o 
  -7   1  14        0.20        0.33      3.93 o 
  -6   1  14       20.65       32.00     14.33 o 
  -5   1  14        4.45       -0.25      3.75 o 
  -4   1  14       16.58       22.89      3.97 o 
  -3   1  14       29.63       29.22      3.57 o 
  -2   1  14        1.20        2.59      2.60 o 
  -1   1  14       90.22       89.96      7.13 o 
   0   1  14        7.28       17.07      4.25 o 
   1   1  14      114.51      109.18      7.92 o 
   2   1  14        0.03        0.95      3.48 o 
   3   1  14        0.24        2.90      3.64 o 
  -8   2  14        0.29        6.38      4.51 o 
  -7   2  14        4.35        5.47      4.19 o 
  -6   2  14        0.94       -3.55      3.55 o 
  -5   2  14       66.92       67.82      5.85 o 
  -4   2  14       40.60       47.06     11.94 o 
  -3   2  14        0.66        1.08      2.62 o 
  -2   2  14       10.69        5.65      3.71 o 
  -1   2  14        0.77       -2.77      2.77 o 
   0   2  14       10.20       11.11      3.88 o 
   1   2  14        0.05       -1.84      3.20 o 
   2   2  14        0.85        2.59      3.51 o 
   3   2  14       64.37       97.36     12.41 o 
  -7   3  14       20.03       25.26      9.59 o 
  -6   3  14        4.04        2.86      3.84 o 
  -5   3  14        4.80        4.94      3.15 o 
  -4   3  14        2.38        8.23      3.12 o 
  -3   3  14        0.12       -1.64      2.86 o 
  -2   3  14       23.88       39.93      6.46 o 
  -1   3  14        0.92        3.63      3.20 o 
   0   3  14        5.22        9.19      3.57 o 
   1   3  14        0.93       -0.58      3.22 o 
   2   3  14        3.98        1.70      6.33 o 
   3   3  14        5.13        8.41      4.15 o 
  -7   4  14        6.03        4.61      4.47 o 
  -6   4  14       20.77       32.10      8.76 o 
  -5   4  14       32.35       32.98      6.63 o 
  -4   4  14       20.36       25.59      5.67 o 
  -3   4  14        0.00        3.55      3.36 o 
  -2   4  14       15.96       14.43      5.25 o 
  -1   4  14       13.48       13.06      3.77 o 
   0   4  14        2.34        2.88      3.44 o 
   1   4  14        0.43        0.27      3.24 o 
   2   4  14       19.04       15.94      4.73 o 
  -7   5  14        1.85        3.19      4.99 o 
  -6   5  14        6.28        7.68      4.31 o 
  -5   5  14        3.27        6.18      3.17 o 
  -4   5  14      106.83      125.01      7.24 o 
  -3   5  14       27.49       32.41      5.59 o 
  -2   5  14       12.64       15.47      4.41 o 
  -1   5  14       11.24       12.40      4.65 o 
   0   5  14       11.17       11.67      4.48 o 
   1   5  14        6.01        9.04      4.07 o 
   2   5  14        0.56        3.61      3.89 o 
  -6   6  14        3.60        8.77      3.40 o 
  -5   6  14       31.85       26.29      4.54 o 
  -4   6  14        9.56        8.43      4.20 o 
  -3   6  14       51.18       63.02      7.37 o 
  -2   6  14       25.13       26.04      5.16 o 
  -1   6  14        0.00        2.62      3.60 o 
   0   6  14        0.79       -3.03      3.33 o 
   1   6  14       27.35       32.39      7.68 o 
  -5   7  14        0.33        3.27      3.03 o 
  -4   7  14       44.86       43.21      6.78 o 
  -3   7  14       12.95       13.58      4.54 o 
  -2   7  14       18.24       33.62      6.33 o 
  -1   7  14        3.13        5.44      3.93 o 
   0   7  14       29.11       35.55      6.10 o 
   1   7  14        0.20        1.93      3.71 o 
  -3   8  14       71.50       83.33      8.55 o 
  -2   8  14        5.45       10.33      4.55 o 
  -1   8  14        1.35       -3.12      3.12 o 
  -5   0  15        1.74        2.56      5.37 o 
  -3   0  15        9.37       10.71      4.54 o 
  -6   1  15       12.28        7.86      9.40 o 
  -5   1  15        1.29        7.20      4.43 o 
  -4   1  15       63.67       67.49      5.89 o 
  -3   1  15        4.83        3.80      4.42 o 
  -2   1  15       68.48       53.48      9.21 o 
  -1   1  15        6.45       17.78      6.27 o 
   0   1  15        6.58        7.80      5.37 o 
   1   1  15       35.11       46.70      9.34 o 
  -6   2  15        0.39        7.48      6.59 o 
  -5   2  15        4.76       11.53      4.64 o 
  -4   2  15        0.33        2.70      2.96 o 
  -3   2  15        0.93        1.49      3.50 o 
  -2   2  15       11.23        9.34      5.12 o 
  -1   2  15        1.49        2.17      4.73 o 
   0   2  15       82.04      101.15      9.72 o 
   1   2  15        0.15        4.03      3.77 o 
  -6   3  15        1.67        0.58      3.80 o 
  -5   3  15        1.78        3.17      4.11 o 
  -4   3  15       17.30       15.45      5.22 o 
  -3   3  15       18.33       24.49      5.31 o 
  -2   3  15        9.99        6.83      4.12 o 
  -1   3  15        0.08       -2.20      3.20 o 
   0   3  15        0.11        1.36      5.50 o 
   1   3  15       12.00       15.89      4.73 o 
  -5   4  15        0.21       -0.33      3.16 o 
  -4   4  15       16.16       14.21      4.77 o 
  -3   4  15        0.93        2.54      3.55 o 
  -2   4  15        3.81        1.72      3.38 o 
  -1   4  15       29.61       28.48      5.70 o 
   0   4  15       37.84       40.04      6.02 o 
  -5   5  15        0.02        8.49      4.54 o 
  -4   5  15       43.77       64.05     10.04 o 
  -3   5  15        7.31        4.92      4.06 o 
  -2   5  15        8.81        4.48      4.02 o 
  -1   5  15        0.95        4.99      4.86 o 
   0   5  15        3.15       -0.64      3.71 o 
  -3   6  15       17.67        3.20      4.15 o 
  -2   6  15       27.05       29.43      5.81 o 
  -4   0  16       41.96       34.16      8.44 o 
  -3   1  16        8.55       13.82      6.40 o 
  -2   1  16       10.40       11.90      6.52 o 
  -3   2  16       41.59       52.20      9.59 o 
  -2   2  16        0.76       -0.77      5.25 o 
                                                 
